# Supplementary material for: Prognostic value of Glypican family genes in early-stage pancreatic ductal adenocarcinoma after pancreaticoduodenectomy and possible mechanisms
Source: BMC Gastroenterol. 2020 Dec 10;20:415. doi: 10.1186/s12876-020-01560-0 (PMC7731467; doi:10.1186/s12876-020-01560-0)
Supplement: Supplementary file 1 — Additional file 1: Table 1. Gene Ontology terms of Glypican family genes. [file 12876_2020_1560_MOESM1_ESM.xlsx]

## Sheet: Sheet1
Supplementary Table1 Gene Ontology terms of Glypican family genes.
Category	Term	Count	%	PValue	Genes	List Total	Pop Hits	Pop Total	Fold Enrichment	Bonferroni	Benjamini	FDR
GOTERM_BP_DIRECT	GO:0006027~glycosaminoglycan catabolic process	6	100	5.91591e-15	GPC4, GPC5, GPC2, GPC3, GPC6, GPC1	6	26	16792	645.846	2.23599e-13	2.23599e-13	5.31797e-12
GOTERM_BP_DIRECT	GO:0030203~glycosaminoglycan metabolic process	6	100	1.06802e-14	GPC4, GPC5, GPC2, GPC3, GPC6, GPC1	6	29	16792	579.034	4.05009e-13	2.02505e-13	9.63674e-12
GOTERM_BP_DIRECT	GO:0006024~glycosaminoglycan biosynthetic process	6	100	7.65047e-14	GPC4, GPC5, GPC2, GPC3, GPC6, GPC1	6	42	16792	399.81	2.90679e-12	9.68892e-13	6.91336e-11
GOTERM_BP_DIRECT	GO:0001523~retinoid metabolic process	6	100	5.35035e-13	GPC4, GPC5, GPC2, GPC3, GPC6, GPC1	6	61	16792	275.279	2.03306e-11	5.0826e-12	4.83513e-10
GOTERM_BP_DIRECT	GO:0060071~Wnt signaling pathway, planar cell polarity pathway	2	33.3333	0.0270987	GPC4, GPC6	6	92	16792	60.8406	0.647942	0.188436	21.9858
GOTERM_BP_DIRECT	GO:0009653~anatomical structure morphogenesis	2	33.3333	0.0270987	GPC4, GPC3	6	92	16792	60.8406	0.647942	0.188436	21.9858
GOTERM_CC_DIRECT	GO:0043202~lysosomal lumen	6	100	1.95927e-12	GPC4, GPC5, GPC2, GPC3, GPC6, GPC1	6	85	18224	214.4	2.93898e-11	2.93898e-11	1.36223e-09
GOTERM_CC_DIRECT	GO:0005796~Golgi lumen	6	100	3.65101e-12	GPC4, GPC5, GPC2, GPC3, GPC6, GPC1	6	96	18224	189.833	5.47645e-11	2.73823e-11	2.53837e-09
GOTERM_CC_DIRECT	GO:0031225~anchored component of membrane	6	100	8.38414e-12	GPC4, GPC5, GPC2, GPC3, GPC6, GPC1	6	113	18224	161.274	1.25763e-10	4.19209e-11	5.82918e-09
GOTERM_CC_DIRECT	GO:0005578~proteinaceous extracellular matrix	6	100	6.62823e-10	GPC4, GPC5, GPC2, GPC3, GPC6, GPC1	6	268	18224	68	9.94234e-09	2.48558e-09	4.60834e-07
GOTERM_CC_DIRECT	GO:0005615~extracellular space	6	100	2.19094e-06	GPC4, GPC5, GPC2, GPC3, GPC6, GPC1	6	1347	18224	13.5293	3.28636e-05	6.5728e-06	0.00152326
GOTERM_CC_DIRECT	GO:0005887~integral component of plasma membrane	5	83.3333	0.000169803	GPC4, GPC5, GPC3, GPC6, GPC1	6	1415	18224	10.7326	0.00254402	0.000424453	0.117997
GOTERM_CC_DIRECT	GO:0005886~plasma membrane	6	100	0.000590172	GPC4, GPC5, GPC2, GPC3, GPC6, GPC1	6	4121	18224	4.42223	0.0088161	0.00126423	0.409603
GOTERM_MF_DIRECT	GO:0043395~heparan sulfate proteoglycan binding	6	100	7.50459e-16	GPC4, GPC5, GPC2, GPC3, GPC6, GPC1	6	18	16881	937.833	5.44009e-15	5.44009e-15	3.9968e-13
GOTERM_MF_DIRECT	GO:1904929~coreceptor activity involved in Wnt signaling pathway, planar cell polarity pathway	2	33.3333	0.00177609	GPC4, GPC6	6	6	16881	937.833	0.0123666	0.00620254	0.912264
Abbreviations: BP, molecular function; CC, cellular component; MF,molecular function; GO, Gene Ontology.
