# Supplementary material for: Prognostic value of Glypican family genes in early-stage pancreatic ductal adenocarcinoma after pancreaticoduodenectomy and possible mechanisms
Source: BMC Gastroenterol. 2020 Dec 10;20:415. doi: 10.1186/s12876-020-01560-0 (PMC7731467; doi:10.1186/s12876-020-01560-0)
Supplement: Supplementary file 4 — Additional file 4: Table 4. Genome-wide co-expression genes of Glypican2 in pancreatic ductal adenocarcinoma in The Cancer Genome Atlas database. [file 12876_2020_1560_MOESM4_ESM.xlsx]

## Sheet: Sheet1
Supplementary Table4 Genome-wide co-expression genes of Glypican2 in pancreatic ductal adenocarcinoma in The Cancer Genome Atlas database.
gene1	gene2	t	df	cor	ci0.95	p
GPC2	RP11-903H12.3	6.3	110	0.51	0.36, 0.64	6.36e-09
GPC2	RP11-338N10.2	6.29	110	0.51	0.36, 0.64	6.53e-09
GPC2	SEPT7P2	6.29	110	0.51	0.36, 0.64	6.73e-09
GPC2	AC012531.25	6.28	110	0.51	0.36, 0.64	6.86e-09
GPC2	RP11-432I5.2	6.27	110	0.51	0.36, 0.64	7.37e-09
GPC2	BCAS1	6.27	110	0.51	0.36, 0.64	7.39e-09
GPC2	RP11-281P23.2	6.27	110	0.51	0.36, 0.64	7.42e-09
GPC2	HOXB8	6.26	110	0.51	0.36, 0.64	7.62e-09
GPC2	RP11-416N4.4	6.26	110	0.51	0.36, 0.64	7.74e-09
GPC2	MAST2	6.25	110	0.51	0.36, 0.64	7.91e-09
GPC2	CHCHD2P9	6.24	110	0.51	0.36, 0.64	8.28e-09
GPC2	LINC01006	6.24	110	0.51	0.36, 0.64	8.46e-09
GPC2	SPATA12	6.23	110	0.51	0.36, 0.64	8.82e-09
GPC2	AC004951.6	6.23	110	0.51	0.36, 0.64	8.86e-09
GPC2	RP13-616I3.1	6.23	110	0.51	0.36, 0.64	8.96e-09
GPC2	AP000439.3	6.22	110	0.51	0.36, 0.64	9.31e-09
GPC2	AGAP1-IT1	6.21	110	0.51	0.36, 0.64	9.5e-09
GPC2	LINC01057	6.21	110	0.51	0.36, 0.63	9.65e-09
GPC2	RP11-109E24.2	6.21	110	0.51	0.36, 0.63	9.77e-09
GPC2	FAM83E	6.21	110	0.51	0.36, 0.63	9.81e-09
GPC2	DNAAF5	6.2	110	0.51	0.36, 0.63	9.91e-09
GPC2	RP11-443B7.2	6.2	110	0.51	0.36, 0.63	1.02e-08
GPC2	SPDYE5	6.19	110	0.51	0.36, 0.63	1.06e-08
GPC2	LINC01605	6.18	110	0.51	0.36, 0.63	1.09e-08
GPC2	RALY	6.18	110	0.51	0.36, 0.63	1.1e-08
GPC2	MCTS2P	6.18	110	0.51	0.36, 0.63	1.11e-08
GPC2	LINC00570	6.18	110	0.51	0.36, 0.63	1.12e-08
GPC2	RP1-257A7.4	6.17	110	0.51	0.36, 0.63	1.14e-08
GPC2	RP1-118J21.25	6.16	110	0.51	0.35, 0.63	1.21e-08
GPC2	RP11-425M5.7	6.16	110	0.51	0.35, 0.63	1.24e-08
GPC2	CKAP4	6.15	110	0.51	0.35, 0.63	1.27e-08
GPC2	TMEM262	6.15	110	0.51	0.35, 0.63	1.28e-08
GPC2	GALK1	6.15	110	0.51	0.35, 0.63	1.29e-08
GPC2	RP11-150O12.6	6.15	110	0.51	0.35, 0.63	1.29e-08
GPC2	PKD1P6-NPIPP1	6.15	110	0.51	0.35, 0.63	1.3e-08
GPC2	YAE1D1	6.15	110	0.51	0.35, 0.63	1.3e-08
GPC2	SIDT1-AS1	6.14	110	0.51	0.35, 0.63	1.31e-08
GPC2	CTD-2547H18.1	6.14	110	0.51	0.35, 0.63	1.31e-08
GPC2	ZNF598	6.14	110	0.51	0.35, 0.63	1.32e-08
GPC2	HNRNPA0	6.14	110	0.51	0.35, 0.63	1.35e-08
GPC2	LINC01207	6.14	110	0.51	0.35, 0.63	1.36e-08
GPC2	SP5	6.46	110	0.52	0.38, 0.65	2.9e-09
GPC2	PHGR1	6.46	110	0.52	0.38, 0.65	2.93e-09
GPC2	RP11-390F4.6	6.45	110	0.52	0.37, 0.65	3.04e-09
GPC2	KC6	6.45	110	0.52	0.37, 0.65	3.11e-09
GPC2	CDRT15	6.44	110	0.52	0.37, 0.65	3.16e-09
GPC2	RP11-93B14.10	6.44	110	0.52	0.37, 0.65	3.22e-09
GPC2	CTC-215O4.4	6.43	110	0.52	0.37, 0.65	3.35e-09
GPC2	RP11-739B23.1	6.43	110	0.52	0.37, 0.65	3.43e-09
GPC2	JPH1	6.43	110	0.52	0.37, 0.65	3.45e-09
GPC2	RP11-734K21.5	6.41	110	0.52	0.37, 0.64	3.75e-09
GPC2	RP11-864I4.1	6.41	110	0.52	0.37, 0.64	3.78e-09
GPC2	LSM14B	6.41	110	0.52	0.37, 0.64	3.81e-09
GPC2	SPNS1	6.4	110	0.52	0.37, 0.64	3.86e-09
GPC2	RP11-2C24.5	6.4	110	0.52	0.37, 0.64	3.89e-09
GPC2	TDGF1	6.39	110	0.52	0.37, 0.64	4.01e-09
GPC2	CTD-2529O21.1	6.39	110	0.52	0.37, 0.64	4.17e-09
GPC2	LINC01311	6.38	110	0.52	0.37, 0.64	4.22e-09
GPC2	BRAT1	6.38	110	0.52	0.37, 0.64	4.34e-09
GPC2	RHBDL3	6.38	110	0.52	0.37, 0.64	4.4e-09
GPC2	FASTK	6.37	110	0.52	0.37, 0.64	4.59e-09
GPC2	RP11-98F14.11	6.36	110	0.52	0.37, 0.64	4.68e-09
GPC2	AC004893.11	6.35	110	0.52	0.37, 0.64	4.91e-09
GPC2	RRN3P3	6.35	110	0.52	0.37, 0.64	5.02e-09
GPC2	KDELR2	6.35	110	0.52	0.37, 0.64	5.04e-09
GPC2	RP1-80N2.4	6.35	110	0.52	0.37, 0.64	5.04e-09
GPC2	NEU4	6.35	110	0.52	0.37, 0.64	5.05e-09
GPC2	OGFOD2	6.34	110	0.52	0.37, 0.64	5.13e-09
GPC2	XXbac-B444P24.10	6.34	110	0.52	0.37, 0.64	5.2e-09
GPC2	RP1-151F17.2	6.34	110	0.52	0.37, 0.64	5.24e-09
GPC2	ZGPAT	6.34	110	0.52	0.37, 0.64	5.24e-09
GPC2	RP11-645C24.4	6.34	110	0.52	0.37, 0.64	5.25e-09
GPC2	RABEP2	6.33	110	0.52	0.37, 0.64	5.58e-09
GPC2	TFF3	6.31	110	0.52	0.37, 0.64	5.94e-09
GPC2	RP11-143E21.6	6.3	110	0.52	0.36, 0.64	6.16e-09
GPC2	RP5-991G20.6	6.3	110	0.52	0.36, 0.64	6.2e-09
GPC2	RP11-336A10.5	6.3	110	0.52	0.36, 0.64	6.23e-09
GPC2	RP11-302L19.3	6.63	110	0.53	0.39, 0.66	1.27e-09
GPC2	RP4-584D14.5	6.63	110	0.53	0.39, 0.65	1.29e-09
GPC2	AC141586.5	6.63	110	0.53	0.39, 0.66	1.29e-09
GPC2	OR10AC1	6.62	110	0.53	0.39, 0.65	1.36e-09
GPC2	AC003991.3	6.61	110	0.53	0.39, 0.65	1.41e-09
GPC2	CTB-31N19.2	6.61	110	0.53	0.39, 0.65	1.45e-09
GPC2	NKAIN2	6.61	110	0.53	0.39, 0.65	1.46e-09
GPC2	LINC00265	6.6	110	0.53	0.39, 0.65	1.48e-09
GPC2	RP11-1246C19.1	6.6	110	0.53	0.39, 0.65	1.5e-09
GPC2	CTD-3195I5.3	6.59	110	0.53	0.38, 0.65	1.54e-09
GPC2	HOXB6	6.59	110	0.53	0.38, 0.65	1.58e-09
GPC2	GUCY2C	6.59	110	0.53	0.38, 0.65	1.59e-09
GPC2	CTD-2589M5.4	6.57	110	0.53	0.38, 0.65	1.7e-09
GPC2	RP11-700H6.1	6.57	110	0.53	0.38, 0.65	1.71e-09
GPC2	KLK15	6.57	110	0.53	0.38, 0.65	1.74e-09
GPC2	RP11-346C20.4	6.56	110	0.53	0.38, 0.65	1.8e-09
GPC2	PROB1	6.56	110	0.53	0.38, 0.65	1.82e-09
GPC2	TUSC8	6.55	110	0.53	0.38, 0.65	1.95e-09
GPC2	AOX2P	6.54	110	0.53	0.38, 0.65	2.02e-09
GPC2	POU6F2-AS2	6.54	110	0.53	0.38, 0.65	2.04e-09
GPC2	GRIN1	6.53	110	0.53	0.38, 0.65	2.06e-09
GPC2	ZNF785	6.53	110	0.53	0.38, 0.65	2.06e-09
GPC2	MIR589	6.52	110	0.53	0.38, 0.65	2.18e-09
GPC2	AC069282.6	6.52	110	0.53	0.38, 0.65	2.21e-09
GPC2	RP11-10K16.1	6.51	110	0.53	0.38, 0.65	2.36e-09
GPC2	CLRN3	6.5	110	0.53	0.38, 0.65	2.44e-09
GPC2	RP11-77H9.2	6.49	110	0.53	0.38, 0.65	2.49e-09
GPC2	TTLL2	6.48	110	0.53	0.38, 0.65	2.61e-09
GPC2	RP11-386M24.6	6.81	110	0.54	0.4, 0.66	5.41e-10
GPC2	CHPF2	6.81	110	0.54	0.4, 0.66	5.41e-10
GPC2	LINC01268	6.81	110	0.54	0.4, 0.66	5.48e-10
GPC2	RP11-22L13.1	6.8	110	0.54	0.4, 0.66	5.73e-10
GPC2	ABCB6	6.79	110	0.54	0.4, 0.66	5.83e-10
GPC2	PIF1	6.79	110	0.54	0.4, 0.66	5.84e-10
GPC2	MIR196A1	6.79	110	0.54	0.4, 0.66	5.9e-10
GPC2	AC007249.3	6.79	110	0.54	0.4, 0.66	5.9e-10
GPC2	GOLGA2P11	6.79	110	0.54	0.4, 0.66	5.94e-10
GPC2	ZNF259P1	6.78	110	0.54	0.4, 0.66	6.28e-10
GPC2	SRSF9P1	6.78	110	0.54	0.4, 0.66	6.36e-10
GPC2	MIR3176	6.77	110	0.54	0.4, 0.66	6.43e-10
GPC2	RP11-616M22.12	6.77	110	0.54	0.4, 0.66	6.43e-10
GPC2	TBX10	6.76	110	0.54	0.4, 0.66	6.77e-10
GPC2	AC016831.7	6.75	110	0.54	0.4, 0.66	7.12e-10
GPC2	HOXC6	6.74	110	0.54	0.39, 0.66	7.55e-10
GPC2	POLM	6.74	110	0.54	0.39, 0.66	7.63e-10
GPC2	KLHL32	6.72	110	0.54	0.39, 0.66	8.31e-10
GPC2	LRP1-AS	6.72	110	0.54	0.39, 0.66	8.41e-10
GPC2	LINC00858	6.71	110	0.54	0.39, 0.66	8.64e-10
GPC2	RBFOX1	6.71	110	0.54	0.39, 0.66	8.78e-10
GPC2	VAC14-AS1	6.7	110	0.54	0.39, 0.66	9.13e-10
GPC2	AP000345.1	6.69	110	0.54	0.39, 0.66	9.49e-10
GPC2	RP11-199F11.2	6.69	110	0.54	0.39, 0.66	9.74e-10
GPC2	TNRC18	6.68	110	0.54	0.39, 0.66	1e-09
GPC2	RN7SL521P	6.68	110	0.54	0.39, 0.66	1.01e-09
GPC2	RP11-297D21.2	6.68	110	0.54	0.39, 0.66	1.02e-09
GPC2	RP11-346C20.3	6.67	110	0.54	0.39, 0.66	1.06e-09
GPC2	RP11-1060J15.4	6.67	110	0.54	0.39, 0.66	1.06e-09
GPC2	CREB3L1	6.67	110	0.54	0.39, 0.66	1.09e-09
GPC2	RP11-143K11.7	6.66	110	0.54	0.39, 0.66	1.13e-09
GPC2	GLRA4	6.65	110	0.54	0.39, 0.66	1.15e-09
GPC2	RP11-474G23.3	6.65	110	0.54	0.39, 0.66	1.15e-09
GPC2	GMDS	6.65	110	0.54	0.39, 0.66	1.19e-09
GPC2	SPOCK2	6.65	110	0.54	0.39, 0.66	1.19e-09
GPC2	TPH1	6.65	110	0.54	0.39, 0.66	1.2e-09
GPC2	KRTAP5-4	6.64	110	0.54	0.39, 0.66	1.22e-09
GPC2	LINC00114	6.97	110	0.55	0.41, 0.67	2.51e-10
GPC2	KLK12	6.96	110	0.55	0.41, 0.67	2.6e-10
GPC2	EPHB4	6.96	110	0.55	0.41, 0.67	2.63e-10
GPC2	PLOD3	6.95	110	0.55	0.41, 0.67	2.66e-10
GPC2	C5orf52	6.94	110	0.55	0.41, 0.67	2.8e-10
GPC2	BRD9	6.94	110	0.55	0.41, 0.67	2.9e-10
GPC2	AC006460.2	6.93	110	0.55	0.41, 0.67	2.94e-10
GPC2	CANT1	6.93	110	0.55	0.41, 0.67	3.06e-10
GPC2	ADGRB2	6.92	110	0.55	0.41, 0.67	3.19e-10
GPC2	RP11-814H16.2	6.91	110	0.55	0.41, 0.67	3.25e-10
GPC2	RP11-269G24.4	6.9	110	0.55	0.41, 0.67	3.42e-10
GPC2	AL163953.2	6.89	110	0.55	0.4, 0.67	3.65e-10
GPC2	CTD-2523D13.2	6.88	110	0.55	0.4, 0.67	3.76e-10
GPC2	AC104654.1	6.88	110	0.55	0.4, 0.67	3.89e-10
GPC2	HOXB-AS4	6.87	110	0.55	0.4, 0.67	3.95e-10
GPC2	RP5-881L22.5	6.87	110	0.55	0.4, 0.67	4.01e-10
GPC2	C3orf20	6.87	110	0.55	0.4, 0.67	4.12e-10
GPC2	IMPA1P1	6.86	110	0.55	0.4, 0.67	4.19e-10
GPC2	RP11-74M11.2	6.85	110	0.55	0.4, 0.67	4.38e-10
GPC2	RP11-161M6.6	6.85	110	0.55	0.4, 0.66	4.49e-10
GPC2	RP11-651L5.2	6.84	110	0.55	0.4, 0.66	4.78e-10
GPC2	LA16c-313F4.1	6.83	110	0.55	0.4, 0.66	4.8e-10
GPC2	RP11-108L7.15	6.83	110	0.55	0.4, 0.66	4.81e-10
GPC2	CTNNA1P1	7.18	110	0.56	0.42, 0.68	8.64e-11
GPC2	FOXD4	7.18	110	0.56	0.42, 0.68	8.67e-11
GPC2	ST8SIA2	7.18	110	0.56	0.42, 0.68	8.78e-11
GPC2	RP11-5C23.2	7.17	110	0.56	0.42, 0.68	9.26e-11
GPC2	LRRIQ4	7.16	110	0.56	0.42, 0.68	9.51e-11
GPC2	MIR647	7.16	110	0.56	0.42, 0.68	9.57e-11
GPC2	NPHS2	7.16	110	0.56	0.42, 0.68	9.81e-11
GPC2	CDC25B	7.16	110	0.56	0.42, 0.68	9.81e-11
GPC2	TAS2R38	7.16	110	0.56	0.42, 0.68	9.83e-11
GPC2	SMAD9-IT1	7.14	110	0.56	0.42, 0.68	1.05e-10
GPC2	RP11-830F9.7	7.14	110	0.56	0.42, 0.68	1.06e-10
GPC2	HRASLS	7.13	110	0.56	0.42, 0.68	1.11e-10
GPC2	AP5Z1	7.13	110	0.56	0.42, 0.68	1.12e-10
GPC2	SPDEF	7.12	110	0.56	0.42, 0.68	1.17e-10
GPC2	HS3ST5	7.1	110	0.56	0.42, 0.68	1.27e-10
GPC2	C2orf91	7.1	110	0.56	0.42, 0.68	1.29e-10
GPC2	FFAR4	7.09	110	0.56	0.42, 0.68	1.39e-10
GPC2	CLEC18B	7.08	110	0.56	0.42, 0.68	1.42e-10
GPC2	AC005534.8	7.08	110	0.56	0.42, 0.68	1.42e-10
GPC2	REG4	7.07	110	0.56	0.42, 0.67	1.52e-10
GPC2	LRWD1	7.07	110	0.56	0.42, 0.67	1.53e-10
GPC2	LINC01372	7.07	110	0.56	0.42, 0.67	1.53e-10
GPC2	RP11-982M15.6	7.06	110	0.56	0.42, 0.67	1.55e-10
GPC2	LYZL4	7.05	110	0.56	0.42, 0.67	1.66e-10
GPC2	HSD11B2	7.05	110	0.56	0.42, 0.67	1.67e-10
GPC2	RP11-416N2.3	7.05	110	0.56	0.42, 0.67	1.67e-10
GPC2	MUC12	7.04	110	0.56	0.41, 0.67	1.78e-10
GPC2	PIWIL1	7.04	110	0.56	0.41, 0.67	1.78e-10
GPC2	RP11-1275H24.2	7.03	110	0.56	0.41, 0.67	1.81e-10
GPC2	PKDCC	7.03	110	0.56	0.41, 0.67	1.86e-10
GPC2	RP11-416N4.1	7.03	110	0.56	0.41, 0.67	1.87e-10
GPC2	RP11-163E9.1	7.02	110	0.56	0.41, 0.67	1.96e-10
GPC2	AP001412.1	7.01	110	0.56	0.41, 0.67	1.99e-10
GPC2	RP4-760C5.3	7.01	110	0.56	0.41, 0.67	2e-10
GPC2	RP11-386M24.9	7.01	110	0.56	0.41, 0.67	2.07e-10
GPC2	SLC26A6	7	110	0.56	0.41, 0.67	2.09e-10
GPC2	ARL9	7.36	110	0.57	0.44, 0.69	3.49e-11
GPC2	TPSG1	7.35	110	0.57	0.43, 0.69	3.65e-11
GPC2	TRPA1	7.35	110	0.57	0.43, 0.69	3.79e-11
GPC2	CTD-2576D5.4	7.34	110	0.57	0.43, 0.69	3.98e-11
GPC2	INTS1	7.34	110	0.57	0.43, 0.69	4.01e-11
GPC2	RP11-299H22.6	7.31	110	0.57	0.43, 0.68	4.5e-11
GPC2	RP11-170M17.1	7.29	110	0.57	0.43, 0.68	5.12e-11
GPC2	RP1-257A7.5	7.28	110	0.57	0.43, 0.68	5.39e-11
GPC2	CTD-2165H16.4	7.27	110	0.57	0.43, 0.68	5.48e-11
GPC2	MOGAT3	7.26	110	0.57	0.43, 0.68	5.8e-11
GPC2	LINC01446	7.26	110	0.57	0.43, 0.68	5.89e-11
GPC2	LA16c-306A4.1	7.24	110	0.57	0.43, 0.68	6.3e-11
GPC2	RP11-433J22.3	7.24	110	0.57	0.43, 0.68	6.5e-11
GPC2	SLC35C2	7.23	110	0.57	0.43, 0.68	6.86e-11
GPC2	RP11-725G5.2	7.22	110	0.57	0.43, 0.68	7.07e-11
GPC2	FFAR2	7.21	110	0.57	0.43, 0.68	7.62e-11
GPC2	RP11-244F12.3	7.21	110	0.57	0.43, 0.68	7.66e-11
GPC2	RP3-366N23.4	7.2	110	0.57	0.43, 0.68	7.88e-11
GPC2	AC096574.4	7.2	110	0.57	0.42, 0.68	7.91e-11
GPC2	DSG4	7.2	110	0.57	0.42, 0.68	7.99e-11
GPC2	CPS1	7.18	110	0.57	0.42, 0.68	8.61e-11
GPC2	AC005102.1	7.56	110	0.58	0.45, 0.7	1.27e-11
GPC2	GP9	7.56	110	0.58	0.45, 0.69	1.28e-11
GPC2	GMCL1P2	7.56	110	0.58	0.45, 0.69	1.3e-11
GPC2	CRACR2A	7.55	110	0.58	0.45, 0.69	1.33e-11
GPC2	B3GNT6	7.55	110	0.58	0.45, 0.69	1.33e-11
GPC2	RP5-836N17.4	7.55	110	0.58	0.45, 0.69	1.37e-11
GPC2	RP5-1180D12.1	7.54	110	0.58	0.45, 0.69	1.42e-11
GPC2	JHDM1D-AS1	7.53	110	0.58	0.45, 0.69	1.49e-11
GPC2	GALNT8	7.49	110	0.58	0.44, 0.69	1.82e-11
GPC2	RP11-435O5.6	7.49	110	0.58	0.44, 0.69	1.84e-11
GPC2	HOXB9	7.48	110	0.58	0.44, 0.69	1.93e-11
GPC2	RP11-115D19.1	7.45	110	0.58	0.44, 0.69	2.24e-11
GPC2	RP11-26J3.1	7.44	110	0.58	0.44, 0.69	2.31e-11
GPC2	CHRM1	7.43	110	0.58	0.44, 0.69	2.44e-11
GPC2	RP11-115D19.2	7.43	110	0.58	0.44, 0.69	2.45e-11
GPC2	RP4-569D19.8	7.43	110	0.58	0.44, 0.69	2.54e-11
GPC2	GRAMD4	7.43	110	0.58	0.44, 0.69	2.55e-11
GPC2	RP13-16H11.8	7.42	110	0.58	0.44, 0.69	2.56e-11
GPC2	HOXB5	7.42	110	0.58	0.44, 0.69	2.65e-11
GPC2	MYH4	7.41	110	0.58	0.44, 0.69	2.82e-11
GPC2	RP11-252A24.2	7.39	110	0.58	0.44, 0.69	2.98e-11
GPC2	HOXB13	7.39	110	0.58	0.44, 0.69	2.99e-11
GPC2	HOXB-AS3	7.38	110	0.58	0.44, 0.69	3.14e-11
GPC2	NXPE4	7.76	110	0.59	0.46, 0.7	4.75e-12
GPC2	CCDC60	7.74	110	0.59	0.46, 0.7	5.11e-12
GPC2	PON1	7.74	110	0.59	0.46, 0.7	5.21e-12
GPC2	NXPE2	7.74	110	0.59	0.46, 0.7	5.29e-12
GPC2	LINC00261	7.72	110	0.59	0.46, 0.7	5.66e-12
GPC2	AC012512.1	7.71	110	0.59	0.46, 0.7	5.99e-12
GPC2	CYP4F62P	7.7	110	0.59	0.46, 0.7	6.45e-12
GPC2	ARFGAP1	7.7	110	0.59	0.46, 0.7	6.51e-12
GPC2	LINC01124	7.69	110	0.59	0.46, 0.7	6.64e-12
GPC2	PROZ	7.67	110	0.59	0.45, 0.7	7.41e-12
GPC2	RXFP1	7.67	110	0.59	0.45, 0.7	7.52e-12
GPC2	CTD-3126B10.2	7.66	110	0.59	0.45, 0.7	7.96e-12
GPC2	AC053503.4	7.65	110	0.59	0.45, 0.7	8.29e-12
GPC2	RP11-417L19.6	7.64	110	0.59	0.45, 0.7	8.77e-12
GPC2	RASD2	7.63	110	0.59	0.45, 0.7	8.94e-12
GPC2	DGKQ	7.63	110	0.59	0.45, 0.7	8.97e-12
GPC2	RP11-379B18.6	7.63	110	0.59	0.45, 0.7	9.08e-12
GPC2	SLC6A7	7.62	110	0.59	0.45, 0.7	9.3e-12
GPC2	AC073133.2	7.61	110	0.59	0.45, 0.7	9.95e-12
GPC2	LVCAT1	7.59	110	0.59	0.45, 0.7	1.1e-11
GPC2	PKD1L3	7.59	110	0.59	0.45, 0.7	1.12e-11
GPC2	RP11-1029J19.5	7.59	110	0.59	0.45, 0.7	1.13e-11
GPC2	RP11-511H23.2	7.58	110	0.59	0.45, 0.7	1.15e-11
GPC2	RP11-459C13.1	7.58	110	0.59	0.45, 0.7	1.15e-11
GPC2	MIR635	7.58	110	0.59	0.45, 0.7	1.16e-11
GPC2	R3HDML	7.57	110	0.59	0.45, 0.7	1.2e-11
GPC2	REP15	7.57	110	0.59	0.45, 0.7	1.24e-11
GPC2	STK31	7.97	110	0.6	0.47, 0.71	1.63e-12
GPC2	CCL24	7.94	110	0.6	0.47, 0.71	1.83e-12
GPC2	RP11-500B12.1	7.9	110	0.6	0.47, 0.71	2.25e-12
GPC2	NBPF7	7.89	110	0.6	0.47, 0.71	2.43e-12
GPC2	RP11-380P13.1	7.85	110	0.6	0.47, 0.71	2.93e-12
GPC2	RP11-540A21.2	7.85	110	0.6	0.47, 0.71	3e-12
GPC2	LA16c-321D4.2	7.84	110	0.6	0.46, 0.71	3.1e-12
GPC2	LINC01351	7.84	110	0.6	0.46, 0.71	3.17e-12
GPC2	RP11-1060J15.5	7.83	110	0.6	0.46, 0.71	3.31e-12
GPC2	HEPACAM2	7.82	110	0.6	0.46, 0.71	3.37e-12
GPC2	SRRM4	7.82	110	0.6	0.46, 0.71	3.43e-12
GPC2	AC073133.1	7.78	110	0.6	0.46, 0.7	4.17e-12
GPC2	HIST1H1D	7.78	110	0.6	0.46, 0.7	4.22e-12
GPC2	C19orf45	7.78	110	0.6	0.46, 0.7	4.24e-12
GPC2	TMEM89	7.77	110	0.6	0.46, 0.7	4.52e-12
GPC2	RP11-100K18.1	8.18	110	0.61	0.48, 0.72	5.49e-13
GPC2	LINC00244	8.17	110	0.61	0.48, 0.72	5.82e-13
GPC2	HES6	8.14	110	0.61	0.48, 0.72	6.62e-13
GPC2	SPINK4	8.14	110	0.61	0.48, 0.72	6.85e-13
GPC2	SLC18A1	8.13	110	0.61	0.48, 0.72	7.02e-13
GPC2	RP11-388N2.1	8.13	110	0.61	0.48, 0.72	7.21e-13
GPC2	RP11-234B24.2	8.11	110	0.61	0.48, 0.72	7.85e-13
GPC2	HOXA-AS3	8.11	110	0.61	0.48, 0.72	7.89e-13
GPC2	MUC2	8.11	110	0.61	0.48, 0.72	7.91e-13
GPC2	RP11-314N2.2	8.11	110	0.61	0.48, 0.72	7.96e-13
GPC2	CLEC18A	8.1	110	0.61	0.48, 0.72	8.26e-13
GPC2	RHBDF1P1	8.09	110	0.61	0.48, 0.72	8.71e-13
GPC2	AP006748.1	8.07	110	0.61	0.48, 0.71	9.36e-13
GPC2	ATOH1	8.06	110	0.61	0.48, 0.71	1.02e-12
GPC2	RP1-232L24.3	8.05	110	0.61	0.48, 0.71	1.09e-12
GPC2	SHD	8.04	110	0.61	0.48, 0.71	1.11e-12
GPC2	AC092675.3	8.04	110	0.61	0.48, 0.71	1.14e-12
GPC2	RP11-138A9.1	8.03	110	0.61	0.48, 0.71	1.17e-12
GPC2	RPL10L	8.02	110	0.61	0.48, 0.71	1.22e-12
GPC2	RP11-115D19.3	8.01	110	0.61	0.48, 0.71	1.27e-12
GPC2	TRPM2-AS	8.01	110	0.61	0.47, 0.71	1.3e-12
GPC2	RP11-496D24.2	8.01	110	0.61	0.47, 0.71	1.32e-12
GPC2	MYADML2	8	110	0.61	0.47, 0.71	1.39e-12
GPC2	AC123023.1	7.98	110	0.61	0.47, 0.71	1.49e-12
GPC2	GRK2	7.98	110	0.61	0.47, 0.71	1.5e-12
GPC2	NXPE1	7.98	110	0.61	0.47, 0.71	1.54e-12
GPC2	RETNLB	7.97	110	0.61	0.47, 0.71	1.56e-12
GPC2	LA16c-313D11.12	7.97	110	0.61	0.47, 0.71	1.56e-12
GPC2	RP11-434I12.3	7.97	110	0.61	0.47, 0.71	1.59e-12
GPC2	RP11-575A19.2	8.38	110	0.62	0.5, 0.73	1.89e-13
GPC2	TRIM3	8.37	110	0.62	0.5, 0.73	1.99e-13
GPC2	GRIP2	8.37	110	0.62	0.5, 0.73	2.01e-13
GPC2	RP11-250B2.4	8.36	110	0.62	0.5, 0.73	2.13e-13
GPC2	DGAT2L7P	8.35	110	0.62	0.49, 0.72	2.23e-13
GPC2	KB-1980E6.3	8.34	110	0.62	0.49, 0.72	2.34e-13
GPC2	LA16c-312E8.4	8.34	110	0.62	0.49, 0.72	2.34e-13
GPC2	CITF22-1A6.3	8.32	110	0.62	0.49, 0.72	2.62e-13
GPC2	FEZF1	8.3	110	0.62	0.49, 0.72	2.95e-13
GPC2	RP13-497K6.1	8.29	110	0.62	0.49, 0.72	3e-13
GPC2	LINC01413	8.29	110	0.62	0.49, 0.72	3.08e-13
GPC2	SRMS	8.24	110	0.62	0.49, 0.72	4e-13
GPC2	RP11-250B2.5	8.24	110	0.62	0.49, 0.72	4.03e-13
GPC2	CDX1	8.23	110	0.62	0.49, 0.72	4.16e-13
GPC2	RP11-474D1.3	8.22	110	0.62	0.49, 0.72	4.35e-13
GPC2	LRRC26	8.22	110	0.62	0.49, 0.72	4.5e-13
GPC2	TMEM210	8.2	110	0.62	0.49, 0.72	5.02e-13
GPC2	TCP10	8.19	110	0.62	0.49, 0.72	5.06e-13
GPC2	RP11-296I10.3	8.19	110	0.62	0.49, 0.72	5.12e-13
GPC2	RP11-299H22.3	8.18	110	0.62	0.48, 0.72	5.43e-13
GPC2	CABLES2	8.61	110	0.63	0.51, 0.73	5.83e-14
GPC2	DLL1	8.57	110	0.63	0.51, 0.73	7.2e-14
GPC2	RP11-550A5.2	8.53	110	0.63	0.5, 0.73	8.79e-14
GPC2	LINC00896	8.52	110	0.63	0.5, 0.73	9.11e-14
GPC2	AGAP3	8.44	110	0.63	0.5, 0.73	1.38e-13
GPC2	C7orf43	8.43	110	0.63	0.5, 0.73	1.49e-13
GPC2	RP11-104J23.1	8.43	110	0.63	0.5, 0.73	1.51e-13
GPC2	RP11-93B14.6	8.41	110	0.63	0.5, 0.73	1.67e-13
GPC2	HPCAL1	8.84	110	0.64	0.52, 0.74	1.8e-14
GPC2	RAB15	8.81	110	0.64	0.52, 0.74	2.1e-14
GPC2	RP11-143E21.3	8.77	110	0.64	0.52, 0.74	2.53e-14
GPC2	LINC01443	8.75	110	0.64	0.52, 0.74	2.88e-14
GPC2	RP11-138A9.2	8.71	110	0.64	0.51, 0.74	3.46e-14
GPC2	RP11-1060J15.9	8.68	110	0.64	0.51, 0.74	3.98e-14
GPC2	AC011523.2	8.64	110	0.64	0.51, 0.73	5.07e-14
GPC2	AC093620.5	9.06	110	0.65	0.53, 0.75	5.52e-15
GPC2	ZNF703	9.02	110	0.65	0.53, 0.75	6.73e-15
GPC2	RP5-908M14.10	9.3	110	0.66	0.54, 0.76	1.59e-15
GPC2	DLGAP4	9.21	110	0.66	0.54, 0.75	2.54e-15
GPC2	TTYH3	9.19	110	0.66	0.54, 0.75	2.87e-15
GPC2	AC092171.2	9.14	110	0.66	0.54, 0.75	3.57e-15
GPC2	CBFA2T2	9.11	110	0.66	0.54, 0.75	4.35e-15
GPC2	AC011290.5	9.45	110	0.67	0.55, 0.76	7.25e-16
GPC2	RP11-73M7.6	10.8	110	0.72	0.62, 0.8	4.53e-19
GPC2	RP11-250B2.3	10.8	110	0.72	0.61, 0.8	6.14e-19
GPC2	GPC2	Inf	110	1	1, 1	0
