# Supplementary material for: Prognostic value of Glypican family genes in early-stage pancreatic ductal adenocarcinoma after pancreaticoduodenectomy and possible mechanisms
Source: BMC Gastroenterol. 2020 Dec 10;20:415. doi: 10.1186/s12876-020-01560-0 (PMC7731467; doi:10.1186/s12876-020-01560-0)
Supplement: Supplementary file 5 — Additional file 5: Table 5. Gene Ontology terms of Glypican2 and its co-expression genes in The Cancer Genome Atlas database. [file 12876_2020_1560_MOESM5_ESM.xlsx]

## Sheet: Sheet1
Supplementary Table5 Gene Ontology terms of Glypican2 and its co-expression genes in The Cancer Genome Atlas database.
Category	Term	Count	%	PValue	Genes	List Total	Pop Hits	Pop Total	Fold Enrichment	Bonferroni	Benjamini	FDR
GOTERM_BP_DIRECT	GO:0009952~anterior/posterior pattern specification	5	2.39234	0.00316818	HOXC6, HOXB8, HOXB5, HOXB6, HOXB9	128	80	16792	8.19922	0.85196	0.85196	4.58051
GOTERM_BP_DIRECT	GO:0016266~O-glycan processing	4	1.91388	0.0105662	MUC2, B3GNT6, GALNT8, MUC12	128	60	16792	8.74583	0.99833	0.959129	14.5258
GOTERM_BP_DIRECT	GO:0043484~regulation of RNA splicing	3	1.43541	0.0201661	RBFOX1, SRRM4, FASTK	128	29	16792	13.5711	0.999995	0.983228	25.9937
GOTERM_BP_DIRECT	GO:0030154~cell differentiation	9	4.30622	0.0241777	CDX1, RXFP1, SRRM4, TDGF1, SPDEF, DLL1, PKDCC, HES6, SRMS	128	462	16792	2.5556	1	0.974864	30.3466
GOTERM_BP_DIRECT	GO:0015031~protein transport	8	3.82775	0.0305568	ARFGAP1, AP5Z1, KDELR2, TRIM3, RABEP2, GRIP2, RAB15, PKDCC	128	395	16792	2.65696	1	0.976161	36.7799
GOTERM_BP_DIRECT	GO:0048704~embryonic skeletal system morphogenesis	3	1.43541	0.0350516	HOXB8, HOXB5, HOXB6	128	39	16792	10.0913	1	0.972123	40.9755
GOTERM_CC_DIRECT	GO:0005796~Golgi lumen	4	1.91388	0.0351431	MUC2, GPC2, PROZ, MUC12	137	96	18224	5.54258	0.995651	0.995651	34.8318
GOTERM_MF_DIRECT	GO:0043565~sequence-specific DNA binding	12	5.74163	0.00184362	HOXC6, ZGPAT, CDX1, ATOH1, CHCHD2P9, HOXB8, HOXB6, SPDEF, HOXB13, CREB3L1, HOXB9, FOXD4	128	518	16881	3.0552	0.342222	0.342222	2.33317
GOTERM_MF_DIRECT	GO:0005509~calcium ion binding	12	5.74163	0.0194015	DSG4, HPCAL1, REG4, SPOCK2, GRIN1, PROZ, PON1, DLL1, RHBDL3, CPS1, CANT1, CRACR2A	128	717	16881	2.20724	0.988291	0.891793	22.1708
GOTERM_MF_DIRECT	GO:0015562~efflux transmembrane transporter activity	2	0.956938	0.0370588	SLC26A6, ABCB6	128	5	16881	52.7531	0.999811	0.942582	38.3145
Abbreviations: BP, molecular function; CC, cellular component; MF,molecular function; GO, Gene Ontology.
