# Supplementary material for: Prognostic value of Glypican family genes in early-stage pancreatic ductal adenocarcinoma after pancreaticoduodenectomy and possible mechanisms
Source: BMC Gastroenterol. 2020 Dec 10;20:415. doi: 10.1186/s12876-020-01560-0 (PMC7731467; doi:10.1186/s12876-020-01560-0)
Supplement: Supplementary file 6 — Additional file 6: Table 6. Genome-wide co-expression genes of Glypican3 in pancreatic ductal adenocarcinoma in The Cancer Genome Atlas database. [file 12876_2020_1560_MOESM6_ESM.xlsx]

## Sheet: Sheet1
Supplementary Table6 Genome-wide co-expression genes of Glypican3 in pancreatic ductal adenocarcinoma in The Cancer Genome Atlas database.
gene1	gene2	t	df	cor	ci0.95	p
GPC3	ZWINT	-7.38	110	-0.58	-0.69, -0.44	3.22e-11
GPC3	PRICKLE3	-7.38	110	-0.58	-0.69, -0.44	3.23e-11
GPC3	UHRF1	-6.95	110	-0.55	-0.67, -0.41	2.76e-10
GPC3	KIF18B	-6.88	110	-0.55	-0.67, -0.4	3.85e-10
GPC3	PLK1	-6.82	110	-0.55	-0.66, -0.4	5.13e-10
GPC3	ASF1B	-6.79	110	-0.54	-0.66, -0.4	5.97e-10
GPC3	CCDC120	-6.68	110	-0.54	-0.66, -0.39	1.01e-09
GPC3	PTK6	-6.65	110	-0.54	-0.66, -0.39	1.18e-09
GPC3	FANCA	-6.65	110	-0.54	-0.66, -0.39	1.19e-09
GPC3	GTF2IRD1	-6.61	110	-0.53	-0.65, -0.39	1.44e-09
GPC3	SPAG5	-6.56	110	-0.53	-0.65, -0.38	1.84e-09
GPC3	CCNF	-6.5	110	-0.53	-0.65, -0.38	2.46e-09
GPC3	S100A11	-6.48	110	-0.53	-0.65, -0.38	2.72e-09
GPC3	EZH2	-6.48	110	-0.53	-0.65, -0.38	2.73e-09
GPC3	RP11-440D17.3	-6.45	110	-0.52	-0.65, -0.37	3.13e-09
GPC3	GET4	-6.43	110	-0.52	-0.65, -0.37	3.4e-09
GPC3	ORC6	-6.38	110	-0.52	-0.64, -0.37	4.28e-09
GPC3	NUF2	-6.36	110	-0.52	-0.64, -0.37	4.75e-09
GPC3	HELLS	-6.33	110	-0.52	-0.64, -0.37	5.42e-09
GPC3	TAF4	-6.3	110	-0.52	-0.64, -0.36	6.25e-09
GPC3	HJURP	-6.26	110	-0.51	-0.64, -0.36	7.72e-09
GPC3	ESPL1	-6.24	110	-0.51	-0.64, -0.36	8.4e-09
GPC3	ALDOA	-6.22	110	-0.51	-0.64, -0.36	9.04e-09
GPC3	DNAJC9	-6.2	110	-0.51	-0.63, -0.36	1.01e-08
GPC3	PKMYT1	-6.18	110	-0.51	-0.63, -0.36	1.09e-08
GPC3	POC1A	-6.18	110	-0.51	-0.63, -0.36	1.09e-08
GPC3	NOVA1	6.3	110	0.51	0.36, 0.64	6.32e-09
GPC3	NXPE3	6.29	110	0.51	0.36, 0.64	6.47e-09
GPC3	SMOC2	6.29	110	0.51	0.36, 0.64	6.69e-09
GPC3	SOCS3	6.29	110	0.51	0.36, 0.64	6.74e-09
GPC3	VIT	6.29	110	0.51	0.36, 0.64	6.75e-09
GPC3	PREX1	6.28	110	0.51	0.36, 0.64	6.87e-09
GPC3	CTD-2536I1.2	6.28	110	0.51	0.36, 0.64	6.91e-09
GPC3	MPDZ	6.27	110	0.51	0.36, 0.64	7.23e-09
GPC3	DNM3	6.27	110	0.51	0.36, 0.64	7.26e-09
GPC3	RP11-46H11.3	6.27	110	0.51	0.36, 0.64	7.29e-09
GPC3	SSBP2	6.27	110	0.51	0.36, 0.64	7.39e-09
GPC3	LINC00211	6.26	110	0.51	0.36, 0.64	7.45e-09
GPC3	FXYD6	6.26	110	0.51	0.36, 0.64	7.71e-09
GPC3	RP11-355F16.1	6.25	110	0.51	0.36, 0.64	7.8e-09
GPC3	FAT4	6.25	110	0.51	0.36, 0.64	8.02e-09
GPC3	AMPH	6.25	110	0.51	0.36, 0.64	8.04e-09
GPC3	AP001627.1	6.24	110	0.51	0.36, 0.64	8.33e-09
GPC3	CNR1	6.24	110	0.51	0.36, 0.64	8.36e-09
GPC3	ACSM5	6.23	110	0.51	0.36, 0.64	8.59e-09
GPC3	MIR202HG	6.23	110	0.51	0.36, 0.64	8.66e-09
GPC3	TNNT3	6.23	110	0.51	0.36, 0.64	8.75e-09
GPC3	VAMP2	6.23	110	0.51	0.36, 0.64	8.81e-09
GPC3	CX3CR1	6.23	110	0.51	0.36, 0.64	8.89e-09
GPC3	ZEB1	6.22	110	0.51	0.36, 0.64	9.05e-09
GPC3	ZNF704	6.22	110	0.51	0.36, 0.64	9.25e-09
GPC3	ARL15	6.21	110	0.51	0.36, 0.63	9.67e-09
GPC3	POU6F2-AS1	6.21	110	0.51	0.36, 0.63	9.71e-09
GPC3	ASTN1	6.21	110	0.51	0.36, 0.63	9.76e-09
GPC3	FAM49A	6.2	110	0.51	0.36, 0.63	1.01e-08
GPC3	ZNF135	6.2	110	0.51	0.36, 0.63	1.02e-08
GPC3	KPNA5	6.2	110	0.51	0.36, 0.63	1.03e-08
GPC3	HDC	6.19	110	0.51	0.36, 0.63	1.04e-08
GPC3	GPRASP2	6.18	110	0.51	0.36, 0.63	1.11e-08
GPC3	CNTN4	6.18	110	0.51	0.36, 0.63	1.11e-08
GPC3	TSHZ1	6.18	110	0.51	0.36, 0.63	1.13e-08
GPC3	SNRK	6.18	110	0.51	0.36, 0.63	1.13e-08
GPC3	CELF2	6.17	110	0.51	0.35, 0.63	1.17e-08
GPC3	PRKAR2B	6.17	110	0.51	0.35, 0.63	1.18e-08
GPC3	PCDH10	6.16	110	0.51	0.35, 0.63	1.19e-08
GPC3	DOCK10	6.16	110	0.51	0.35, 0.63	1.2e-08
GPC3	CD209	6.16	110	0.51	0.35, 0.63	1.2e-08
GPC3	IGLV7-43	6.16	110	0.51	0.35, 0.63	1.22e-08
GPC3	CTD-2006M22.2	6.16	110	0.51	0.35, 0.63	1.23e-08
GPC3	CTD-3116E22.8	6.16	110	0.51	0.35, 0.63	1.23e-08
GPC3	CD1E	6.16	110	0.51	0.35, 0.63	1.24e-08
GPC3	LPL	6.16	110	0.51	0.35, 0.63	1.25e-08
GPC3	GPRIN3	6.15	110	0.51	0.35, 0.63	1.29e-08
GPC3	PCDH17	6.14	110	0.51	0.35, 0.63	1.34e-08
GPC3	NAP1L2	6.14	110	0.51	0.35, 0.63	1.36e-08
GPC3	FGF10	6.46	110	0.52	0.38, 0.65	2.89e-09
GPC3	CNOT6L	6.46	110	0.52	0.38, 0.65	2.91e-09
GPC3	RP11-404O13.4	6.45	110	0.52	0.38, 0.65	3.02e-09
GPC3	S1PR2	6.45	110	0.52	0.37, 0.65	3.03e-09
GPC3	AR	6.45	110	0.52	0.37, 0.65	3.06e-09
GPC3	RAMP3	6.45	110	0.52	0.37, 0.65	3.06e-09
GPC3	CSF1	6.44	110	0.52	0.37, 0.65	3.19e-09
GPC3	PAFAH1B1	6.44	110	0.52	0.37, 0.65	3.22e-09
GPC3	OTUD7A	6.44	110	0.52	0.37, 0.65	3.23e-09
GPC3	COLEC11	6.43	110	0.52	0.37, 0.65	3.36e-09
GPC3	CRISPLD1	6.43	110	0.52	0.37, 0.65	3.4e-09
GPC3	PLXDC2	6.43	110	0.52	0.37, 0.65	3.4e-09
GPC3	RP11-248N22.1	6.43	110	0.52	0.37, 0.65	3.42e-09
GPC3	CTSF	6.42	110	0.52	0.37, 0.65	3.55e-09
GPC3	BLOC1S6	6.41	110	0.52	0.37, 0.64	3.65e-09
GPC3	MMP19	6.41	110	0.52	0.37, 0.64	3.66e-09
GPC3	KLRG1	6.41	110	0.52	0.37, 0.64	3.74e-09
GPC3	ZNF106	6.41	110	0.52	0.37, 0.64	3.74e-09
GPC3	RP11-133F8.2	6.41	110	0.52	0.37, 0.64	3.75e-09
GPC3	PLPPR4	6.41	110	0.52	0.37, 0.64	3.81e-09
GPC3	CD99L2	6.4	110	0.52	0.37, 0.64	3.84e-09
GPC3	LINC01128	6.4	110	0.52	0.37, 0.64	3.85e-09
GPC3	PRG4	6.4	110	0.52	0.37, 0.64	3.88e-09
GPC3	SPON1	6.4	110	0.52	0.37, 0.64	3.89e-09
GPC3	ACACB	6.4	110	0.52	0.37, 0.64	3.9e-09
GPC3	CRISPLD2	6.39	110	0.52	0.37, 0.64	4.07e-09
GPC3	PTGDS	6.39	110	0.52	0.37, 0.64	4.15e-09
GPC3	SLC16A14	6.39	110	0.52	0.37, 0.64	4.16e-09
GPC3	REV3L	6.39	110	0.52	0.37, 0.64	4.18e-09
GPC3	DOCK11	6.38	110	0.52	0.37, 0.64	4.35e-09
GPC3	CTC-558O2.2	6.38	110	0.52	0.37, 0.64	4.37e-09
GPC3	C1QTNF7	6.38	110	0.52	0.37, 0.64	4.4e-09
GPC3	CSRNP3	6.37	110	0.52	0.37, 0.64	4.43e-09
GPC3	RP11-54O7.3	6.37	110	0.52	0.37, 0.64	4.44e-09
GPC3	BCL6B	6.37	110	0.52	0.37, 0.64	4.47e-09
GPC3	STX12	6.36	110	0.52	0.37, 0.64	4.7e-09
GPC3	RP11-388K12.2	6.36	110	0.52	0.37, 0.64	4.72e-09
GPC3	RP11-49G2.3	6.36	110	0.52	0.37, 0.64	4.76e-09
GPC3	SYNE3	6.36	110	0.52	0.37, 0.64	4.83e-09
GPC3	SGCE	6.35	110	0.52	0.37, 0.64	4.9e-09
GPC3	TLE4	6.35	110	0.52	0.37, 0.64	5.04e-09
GPC3	LINC00603	6.34	110	0.52	0.37, 0.64	5.14e-09
GPC3	MAGEE2	6.33	110	0.52	0.37, 0.64	5.47e-09
GPC3	MPHOSPH8	6.33	110	0.52	0.37, 0.64	5.51e-09
GPC3	CTD-2554C21.2	6.33	110	0.52	0.37, 0.64	5.56e-09
GPC3	F2R	6.32	110	0.52	0.37, 0.64	5.62e-09
GPC3	TNFAIP8L3	6.32	110	0.52	0.37, 0.64	5.65e-09
GPC3	RORB	6.32	110	0.52	0.37, 0.64	5.65e-09
GPC3	CXorf21	6.32	110	0.52	0.37, 0.64	5.66e-09
GPC3	NRROS	6.32	110	0.52	0.37, 0.64	5.71e-09
GPC3	CHL1	6.32	110	0.52	0.37, 0.64	5.84e-09
GPC3	SCPEP1	6.31	110	0.52	0.36, 0.64	6.07e-09
GPC3	WNK3	6.3	110	0.52	0.36, 0.64	6.22e-09
GPC3	CLASP2	6.3	110	0.52	0.36, 0.64	6.24e-09
GPC3	ZCWPW2	6.64	110	0.53	0.39, 0.66	1.25e-09
GPC3	JAK1	6.63	110	0.53	0.39, 0.66	1.27e-09
GPC3	TSPYL1	6.63	110	0.53	0.39, 0.66	1.27e-09
GPC3	RP11-364L4.3	6.63	110	0.53	0.39, 0.65	1.32e-09
GPC3	KIT	6.62	110	0.53	0.39, 0.65	1.36e-09
GPC3	AP000473.5	6.62	110	0.53	0.39, 0.65	1.38e-09
GPC3	SMAD4	6.61	110	0.53	0.39, 0.65	1.43e-09
GPC3	HMP19	6.61	110	0.53	0.39, 0.65	1.45e-09
GPC3	JAML	6.6	110	0.53	0.39, 0.65	1.46e-09
GPC3	EPHA5	6.6	110	0.53	0.39, 0.65	1.51e-09
GPC3	PHF24	6.6	110	0.53	0.39, 0.65	1.51e-09
GPC3	FLI1	6.6	110	0.53	0.38, 0.65	1.52e-09
GPC3	PTX3	6.59	110	0.53	0.38, 0.65	1.57e-09
GPC3	SLCO2A1	6.58	110	0.53	0.38, 0.65	1.67e-09
GPC3	ST6GALNAC3	6.57	110	0.53	0.38, 0.65	1.75e-09
GPC3	LINC00924	6.57	110	0.53	0.38, 0.65	1.76e-09
GPC3	TCF23	6.57	110	0.53	0.38, 0.65	1.76e-09
GPC3	RP11-88H10.2	6.57	110	0.53	0.38, 0.65	1.76e-09
GPC3	CLEC3B	6.56	110	0.53	0.38, 0.65	1.78e-09
GPC3	SAMD3	6.56	110	0.53	0.38, 0.65	1.79e-09
GPC3	TGFBR2	6.56	110	0.53	0.38, 0.65	1.8e-09
GPC3	TMOD2	6.56	110	0.53	0.38, 0.65	1.81e-09
GPC3	RP11-843A23.1	6.55	110	0.53	0.38, 0.65	1.89e-09
GPC3	ADAMTSL3	6.55	110	0.53	0.38, 0.65	1.95e-09
GPC3	MGARP	6.54	110	0.53	0.38, 0.65	2e-09
GPC3	RNF130	6.54	110	0.53	0.38, 0.65	2e-09
GPC3	TRIM63	6.54	110	0.53	0.38, 0.65	2.04e-09
GPC3	SARAF	6.53	110	0.53	0.38, 0.65	2.06e-09
GPC3	AP000473.8	6.53	110	0.53	0.38, 0.65	2.07e-09
GPC3	AKT3	6.53	110	0.53	0.38, 0.65	2.09e-09
GPC3	AGTR2	6.53	110	0.53	0.38, 0.65	2.1e-09
GPC3	ARHGAP31	6.52	110	0.53	0.38, 0.65	2.25e-09
GPC3	ZNF582	6.51	110	0.53	0.38, 0.65	2.29e-09
GPC3	RP11-461O7.1	6.5	110	0.53	0.38, 0.65	2.39e-09
GPC3	NHSL2	6.49	110	0.53	0.38, 0.65	2.49e-09
GPC3	TRDN	6.49	110	0.53	0.38, 0.65	2.52e-09
GPC3	FOXO3	6.49	110	0.53	0.38, 0.65	2.58e-09
GPC3	SLITRK5	6.49	110	0.53	0.38, 0.65	2.6e-09
GPC3	ERVFRD-1	6.48	110	0.53	0.38, 0.65	2.64e-09
GPC3	AC026904.1	6.48	110	0.53	0.38, 0.65	2.65e-09
GPC3	CYP2U1	6.48	110	0.53	0.38, 0.65	2.65e-09
GPC3	GPR34	6.48	110	0.53	0.38, 0.65	2.69e-09
GPC3	ADAM33	6.48	110	0.53	0.38, 0.65	2.7e-09
GPC3	HIPK3	6.47	110	0.53	0.38, 0.65	2.77e-09
GPC3	NANOS1	6.47	110	0.53	0.38, 0.65	2.77e-09
GPC3	SH2B3	6.47	110	0.53	0.38, 0.65	2.79e-09
GPC3	TUB	6.81	110	0.54	0.4, 0.66	5.43e-10
GPC3	RTN1	6.81	110	0.54	0.4, 0.66	5.54e-10
GPC3	ABCA10	6.8	110	0.54	0.4, 0.66	5.64e-10
GPC3	BCL2	6.8	110	0.54	0.4, 0.66	5.67e-10
GPC3	ID4	6.8	110	0.54	0.4, 0.66	5.68e-10
GPC3	WBP1L	6.8	110	0.54	0.4, 0.66	5.76e-10
GPC3	MIR99AHG	6.79	110	0.54	0.4, 0.66	5.91e-10
GPC3	ST6GALNAC6	6.79	110	0.54	0.4, 0.66	6.05e-10
GPC3	LRRC8C	6.78	110	0.54	0.4, 0.66	6.21e-10
GPC3	RBMS3-AS3	6.77	110	0.54	0.4, 0.66	6.45e-10
GPC3	ADCYAP1R1	6.76	110	0.54	0.4, 0.66	6.91e-10
GPC3	LINC01088	6.76	110	0.54	0.4, 0.66	6.93e-10
GPC3	KCTD20	6.76	110	0.54	0.4, 0.66	6.95e-10
GPC3	CTSO	6.75	110	0.54	0.4, 0.66	7.07e-10
GPC3	PKD2	6.74	110	0.54	0.39, 0.66	7.42e-10
GPC3	MS4A4E	6.74	110	0.54	0.39, 0.66	7.63e-10
GPC3	CTD-2525P14.5	6.74	110	0.54	0.39, 0.66	7.78e-10
GPC3	CCM2L	6.74	110	0.54	0.39, 0.66	7.78e-10
GPC3	NIPSNAP3B	6.73	110	0.54	0.39, 0.66	7.82e-10
GPC3	GUCY1A3	6.73	110	0.54	0.39, 0.66	8.04e-10
GPC3	CACNA2D1	6.73	110	0.54	0.39, 0.66	8.1e-10
GPC3	THSD7A	6.73	110	0.54	0.39, 0.66	8.16e-10
GPC3	ST8SIA4	6.72	110	0.54	0.39, 0.66	8.22e-10
GPC3	RP11-338C15.3	6.72	110	0.54	0.39, 0.66	8.23e-10
GPC3	CD200	6.72	110	0.54	0.39, 0.66	8.58e-10
GPC3	NAP1L3	6.71	110	0.54	0.39, 0.66	8.91e-10
GPC3	PAPLN	6.7	110	0.54	0.39, 0.66	9.05e-10
GPC3	GPRASP1	6.7	110	0.54	0.39, 0.66	9.06e-10
GPC3	RCBTB2	6.7	110	0.54	0.39, 0.66	9.08e-10
GPC3	FBXL3	6.69	110	0.54	0.39, 0.66	9.47e-10
GPC3	RP11-76C10.6	6.69	110	0.54	0.39, 0.66	9.64e-10
GPC3	MS4A6A	6.69	110	0.54	0.39, 0.66	9.69e-10
GPC3	CHODL	6.69	110	0.54	0.39, 0.66	9.76e-10
GPC3	MYOZ3	6.69	110	0.54	0.39, 0.66	9.86e-10
GPC3	RAB3C	6.68	110	0.54	0.39, 0.66	1.02e-09
GPC3	PTGER3	6.68	110	0.54	0.39, 0.66	1.03e-09
GPC3	CTGF	6.66	110	0.54	0.39, 0.66	1.11e-09
GPC3	FAM107A	6.66	110	0.54	0.39, 0.66	1.11e-09
GPC3	GIMAP4	6.66	110	0.54	0.39, 0.66	1.14e-09
GPC3	SERINC1	6.65	110	0.54	0.39, 0.66	1.17e-09
GPC3	SNED1	6.99	110	0.55	0.41, 0.67	2.18e-10
GPC3	RNF146	6.98	110	0.55	0.41, 0.67	2.31e-10
GPC3	KCNS2	6.97	110	0.55	0.41, 0.67	2.47e-10
GPC3	RP11-76C10.5	6.97	110	0.55	0.41, 0.67	2.5e-10
GPC3	MKL2	6.96	110	0.55	0.41, 0.67	2.57e-10
GPC3	STAT5B	6.96	110	0.55	0.41, 0.67	2.57e-10
GPC3	ZEB2	6.96	110	0.55	0.41, 0.67	2.6e-10
GPC3	SLFN11	6.95	110	0.55	0.41, 0.67	2.72e-10
GPC3	MROH2B	6.95	110	0.55	0.41, 0.67	2.75e-10
GPC3	GIMAP7	6.92	110	0.55	0.41, 0.67	3.12e-10
GPC3	FGF9	6.92	110	0.55	0.41, 0.67	3.14e-10
GPC3	PEG3	6.92	110	0.55	0.41, 0.67	3.16e-10
GPC3	RFPL1S	6.92	110	0.55	0.41, 0.67	3.16e-10
GPC3	EID1	6.91	110	0.55	0.41, 0.67	3.28e-10
GPC3	ADAMTSL2	6.91	110	0.55	0.41, 0.67	3.31e-10
GPC3	OLFML1	6.9	110	0.55	0.41, 0.67	3.43e-10
GPC3	KB-1517D11.4	6.89	110	0.55	0.4, 0.67	3.7e-10
GPC3	ADCY3	6.89	110	0.55	0.4, 0.67	3.72e-10
GPC3	IGFBP4	6.88	110	0.55	0.4, 0.67	3.86e-10
GPC3	FPR1	6.87	110	0.55	0.4, 0.67	3.95e-10
GPC3	OLFML3	6.87	110	0.55	0.4, 0.67	3.98e-10
GPC3	RP11-38H17.1	6.87	110	0.55	0.4, 0.67	4.11e-10
GPC3	GFPT2	6.86	110	0.55	0.4, 0.67	4.26e-10
GPC3	S100A12	6.85	110	0.55	0.4, 0.66	4.42e-10
GPC3	RP11-586D19.2	6.85	110	0.55	0.4, 0.66	4.45e-10
GPC3	RBP7	6.83	110	0.55	0.4, 0.66	4.79e-10
GPC3	ZNF540	6.82	110	0.55	0.4, 0.66	5.08e-10
GPC3	ANO2	6.82	110	0.55	0.4, 0.66	5.14e-10
GPC3	SLCO1C1	6.82	110	0.55	0.4, 0.66	5.16e-10
GPC3	RAI2	6.82	110	0.55	0.4, 0.66	5.21e-10
GPC3	XCR1	7.18	110	0.56	0.42, 0.68	8.69e-11
GPC3	RGS18	7.15	110	0.56	0.42, 0.68	1e-10
GPC3	XXbac-BPG55C20.7	7.14	110	0.56	0.42, 0.68	1.04e-10
GPC3	ARID5B	7.14	110	0.56	0.42, 0.68	1.08e-10
GPC3	LINC01412	7.12	110	0.56	0.42, 0.68	1.2e-10
GPC3	MAS1L	7.11	110	0.56	0.42, 0.68	1.22e-10
GPC3	GNG2	7.08	110	0.56	0.42, 0.68	1.4e-10
GPC3	CRTAP	7.08	110	0.56	0.42, 0.67	1.43e-10
GPC3	ROBO4	7.08	110	0.56	0.42, 0.67	1.43e-10
GPC3	RP11-672L10.2	7.07	110	0.56	0.42, 0.67	1.53e-10
GPC3	TMEM100	7.06	110	0.56	0.42, 0.67	1.54e-10
GPC3	PCDH9	7.06	110	0.56	0.42, 0.67	1.57e-10
GPC3	ARHGEF6	7.05	110	0.56	0.42, 0.67	1.62e-10
GPC3	RP11-501J20.5	7.05	110	0.56	0.42, 0.67	1.63e-10
GPC3	RP11-667K14.3	7.05	110	0.56	0.42, 0.67	1.64e-10
GPC3	GNG11	7.05	110	0.56	0.42, 0.67	1.65e-10
GPC3	RFTN2	7.05	110	0.56	0.42, 0.67	1.67e-10
GPC3	NFATC2	7.04	110	0.56	0.41, 0.67	1.73e-10
GPC3	RASSF2	7.03	110	0.56	0.41, 0.67	1.81e-10
GPC3	DNAJC18	7	110	0.56	0.41, 0.67	2.12e-10
GPC3	WNT2B	7.37	110	0.57	0.44, 0.69	3.36e-11
GPC3	GPR162	7.36	110	0.57	0.44, 0.69	3.51e-11
GPC3	MAGI2-AS3	7.36	110	0.57	0.44, 0.69	3.56e-11
GPC3	CPQ	7.36	110	0.57	0.44, 0.69	3.6e-11
GPC3	NCAM1	7.34	110	0.57	0.43, 0.69	3.9e-11
GPC3	TSPAN7	7.34	110	0.57	0.43, 0.69	3.99e-11
GPC3	WASF3	7.33	110	0.57	0.43, 0.69	4.04e-11
GPC3	MEF2C	7.32	110	0.57	0.43, 0.69	4.26e-11
GPC3	TACC1	7.31	110	0.57	0.43, 0.68	4.57e-11
GPC3	ADGRL4	7.3	110	0.57	0.43, 0.68	4.68e-11
GPC3	FAM110D	7.29	110	0.57	0.43, 0.68	5.03e-11
GPC3	ATP8B2	7.29	110	0.57	0.43, 0.68	5.03e-11
GPC3	ZNF667-AS1	7.29	110	0.57	0.43, 0.68	5.04e-11
GPC3	HMGN2P15	7.28	110	0.57	0.43, 0.68	5.27e-11
GPC3	RP11-120J1.1	7.26	110	0.57	0.43, 0.68	5.7e-11
GPC3	LHX6	7.26	110	0.57	0.43, 0.68	5.85e-11
GPC3	STAB1	7.26	110	0.57	0.43, 0.68	5.91e-11
GPC3	CNRIP1	7.25	110	0.57	0.43, 0.68	6.15e-11
GPC3	MAPK10	7.25	110	0.57	0.43, 0.68	6.23e-11
GPC3	ZEB2-AS1	7.25	110	0.57	0.43, 0.68	6.23e-11
GPC3	CSF1R	7.25	110	0.57	0.43, 0.68	6.26e-11
GPC3	TCF21	7.25	110	0.57	0.43, 0.68	6.29e-11
GPC3	EPB41L3	7.24	110	0.57	0.43, 0.68	6.3e-11
GPC3	TLL1	7.24	110	0.57	0.43, 0.68	6.31e-11
GPC3	TCEAL5	7.24	110	0.57	0.43, 0.68	6.33e-11
GPC3	RUNDC3B	7.24	110	0.57	0.43, 0.68	6.36e-11
GPC3	DPYSL2	7.24	110	0.57	0.43, 0.68	6.38e-11
GPC3	PPP3CB	7.24	110	0.57	0.43, 0.68	6.41e-11
GPC3	RECK	7.24	110	0.57	0.43, 0.68	6.54e-11
GPC3	AC093609.1	7.23	110	0.57	0.43, 0.68	6.65e-11
GPC3	PIK3R1	7.23	110	0.57	0.43, 0.68	6.81e-11
GPC3	TNRC6C	7.22	110	0.57	0.43, 0.68	7.29e-11
GPC3	AP000662.4	7.21	110	0.57	0.43, 0.68	7.34e-11
GPC3	TACR1	7.2	110	0.57	0.43, 0.68	7.89e-11
GPC3	OAF	7.2	110	0.57	0.42, 0.68	8.05e-11
GPC3	TMX4	7.19	110	0.57	0.42, 0.68	8.2e-11
GPC3	LYVE1	7.19	110	0.57	0.42, 0.68	8.36e-11
GPC3	ESR1	7.18	110	0.57	0.42, 0.68	8.54e-11
GPC3	FAM13C	7.56	110	0.58	0.45, 0.7	1.27e-11
GPC3	GPX3	7.55	110	0.58	0.45, 0.69	1.39e-11
GPC3	TDRD10	7.54	110	0.58	0.45, 0.69	1.4e-11
GPC3	DMGDH	7.54	110	0.58	0.45, 0.69	1.42e-11
GPC3	CPT1C	7.53	110	0.58	0.45, 0.69	1.52e-11
GPC3	CLSTN2	7.51	110	0.58	0.44, 0.69	1.66e-11
GPC3	ELN	7.5	110	0.58	0.44, 0.69	1.72e-11
GPC3	EDNRB	7.48	110	0.58	0.44, 0.69	1.94e-11
GPC3	RP11-456K23.1	7.48	110	0.58	0.44, 0.69	1.94e-11
GPC3	CCR2	7.48	110	0.58	0.44, 0.69	1.97e-11
GPC3	TBC1D9	7.46	110	0.58	0.44, 0.69	2.17e-11
GPC3	ZNF667	7.46	110	0.58	0.44, 0.69	2.18e-11
GPC3	CADM3-AS1	7.45	110	0.58	0.44, 0.69	2.25e-11
GPC3	TMEM132C	7.44	110	0.58	0.44, 0.69	2.35e-11
GPC3	FXYD1	7.44	110	0.58	0.44, 0.69	2.42e-11
GPC3	ACTN3	7.43	110	0.58	0.44, 0.69	2.47e-11
GPC3	EPS15	7.43	110	0.58	0.44, 0.69	2.49e-11
GPC3	UCHL1	7.42	110	0.58	0.44, 0.69	2.66e-11
GPC3	MOCS1	7.42	110	0.58	0.44, 0.69	2.68e-11
GPC3	C11orf95	7.41	110	0.58	0.44, 0.69	2.69e-11
GPC3	AC116035.1	7.41	110	0.58	0.44, 0.69	2.77e-11
GPC3	RGAG4	7.41	110	0.58	0.44, 0.69	2.82e-11
GPC3	SCN3A	7.4	110	0.58	0.44, 0.69	2.91e-11
GPC3	RP11-175K6.1	7.39	110	0.58	0.44, 0.69	2.97e-11
GPC3	KLRB1	7.38	110	0.58	0.44, 0.69	3.13e-11
GPC3	CLEC14A	7.38	110	0.58	0.44, 0.69	3.13e-11
GPC3	NFASC	7.38	110	0.58	0.44, 0.69	3.19e-11
GPC3	PRKD3	7.37	110	0.58	0.44, 0.69	3.3e-11
GPC3	CEP68	7.74	110	0.59	0.46, 0.7	5.06e-12
GPC3	MEOX2	7.74	110	0.59	0.46, 0.7	5.11e-12
GPC3	CD302	7.73	110	0.59	0.46, 0.7	5.44e-12
GPC3	OMD	7.7	110	0.59	0.46, 0.7	6.22e-12
GPC3	CLEC9A	7.7	110	0.59	0.46, 0.7	6.51e-12
GPC3	GRM7	7.69	110	0.59	0.46, 0.7	6.62e-12
GPC3	GAS7	7.69	110	0.59	0.46, 0.7	6.65e-12
GPC3	PLVAP	7.69	110	0.59	0.46, 0.7	6.69e-12
GPC3	MAP3K3	7.69	110	0.59	0.46, 0.7	6.79e-12
GPC3	PRKCH	7.68	110	0.59	0.46, 0.7	6.9e-12
GPC3	ITSN1	7.67	110	0.59	0.45, 0.7	7.49e-12
GPC3	SDPR	7.67	110	0.59	0.45, 0.7	7.51e-12
GPC3	SYNE1	7.65	110	0.59	0.45, 0.7	7.99e-12
GPC3	DLC1	7.65	110	0.59	0.45, 0.7	8.36e-12
GPC3	SWAP70	7.64	110	0.59	0.45, 0.7	8.64e-12
GPC3	SLC8A3	7.61	110	0.59	0.45, 0.7	9.8e-12
GPC3	ANGPTL5	7.61	110	0.59	0.45, 0.7	1e-11
GPC3	SAMHD1	7.6	110	0.59	0.45, 0.7	1.05e-11
GPC3	SOCS2-AS1	7.59	110	0.59	0.45, 0.7	1.1e-11
GPC3	MEOX1	7.96	110	0.6	0.47, 0.71	1.72e-12
GPC3	RP11-88H10.3	7.95	110	0.6	0.47, 0.71	1.75e-12
GPC3	RP11-736K20.5	7.95	110	0.6	0.47, 0.71	1.79e-12
GPC3	RUNX1T1	7.94	110	0.6	0.47, 0.71	1.89e-12
GPC3	CORO2B	7.93	110	0.6	0.47, 0.71	1.92e-12
GPC3	GIMAP6	7.93	110	0.6	0.47, 0.71	1.96e-12
GPC3	RCAN2	7.92	110	0.6	0.47, 0.71	2.02e-12
GPC3	CTD-3179P9.1	7.92	110	0.6	0.47, 0.71	2.03e-12
GPC3	STARD8	7.91	110	0.6	0.47, 0.71	2.13e-12
GPC3	CD36	7.91	110	0.6	0.47, 0.71	2.22e-12
GPC3	IGFBP7	7.9	110	0.6	0.47, 0.71	2.23e-12
GPC3	CXCL12	7.9	110	0.6	0.47, 0.71	2.24e-12
GPC3	RP11-389C8.2	7.89	110	0.6	0.47, 0.71	2.44e-12
GPC3	CREBL2	7.88	110	0.6	0.47, 0.71	2.53e-12
GPC3	RP11-81K2.2	7.88	110	0.6	0.47, 0.71	2.59e-12
GPC3	CDO1	7.87	110	0.6	0.47, 0.71	2.62e-12
GPC3	VWF	7.86	110	0.6	0.47, 0.71	2.85e-12
GPC3	STOM	7.85	110	0.6	0.47, 0.71	3.03e-12
GPC3	SESN3	7.84	110	0.6	0.46, 0.71	3.18e-12
GPC3	PDE2A	7.83	110	0.6	0.46, 0.71	3.22e-12
GPC3	CNKSR2	7.83	110	0.6	0.46, 0.71	3.31e-12
GPC3	ANGPT1	7.82	110	0.6	0.46, 0.71	3.42e-12
GPC3	TMEM170B	7.79	110	0.6	0.46, 0.7	4.01e-12
GPC3	CAB39L	7.79	110	0.6	0.46, 0.7	4.1e-12
GPC3	DAB2	7.78	110	0.6	0.46, 0.7	4.15e-12
GPC3	KCNN3	7.78	110	0.6	0.46, 0.7	4.2e-12
GPC3	CRHBP	7.78	110	0.6	0.46, 0.7	4.31e-12
GPC3	TCF4	7.77	110	0.6	0.46, 0.7	4.37e-12
GPC3	ATP6V1G2	7.77	110	0.6	0.46, 0.7	4.44e-12
GPC3	C1S	8.16	110	0.61	0.48, 0.72	6.1e-13
GPC3	PTEN	8.15	110	0.61	0.48, 0.72	6.26e-13
GPC3	CTD-2201I18.1	8.15	110	0.61	0.48, 0.72	6.28e-13
GPC3	LSAMP	8.15	110	0.61	0.48, 0.72	6.38e-13
GPC3	CYP1B1-AS1	8.14	110	0.61	0.48, 0.72	6.52e-13
GPC3	FMO1	8.13	110	0.61	0.48, 0.72	6.94e-13
GPC3	RP4-663N10.1	8.13	110	0.61	0.48, 0.72	7.05e-13
GPC3	RP11-467I17.1	8.13	110	0.61	0.48, 0.72	7.12e-13
GPC3	GIMAP8	8.11	110	0.61	0.48, 0.72	7.61e-13
GPC3	NLGN3	8.11	110	0.61	0.48, 0.72	7.62e-13
GPC3	ACSS3	8.11	110	0.61	0.48, 0.72	7.98e-13
GPC3	TTC28	8.08	110	0.61	0.48, 0.72	8.92e-13
GPC3	SLC17A7	8.07	110	0.61	0.48, 0.71	9.55e-13
GPC3	RNF180	8.04	110	0.61	0.48, 0.71	1.11e-12
GPC3	DCN	8.04	110	0.61	0.48, 0.71	1.11e-12
GPC3	ZDHHC15	8.03	110	0.61	0.48, 0.71	1.17e-12
GPC3	CDH5	8.03	110	0.61	0.48, 0.71	1.18e-12
GPC3	C1QTNF2	8.02	110	0.61	0.48, 0.71	1.22e-12
GPC3	KCNT2	8.02	110	0.61	0.48, 0.71	1.23e-12
GPC3	MAP1B	8	110	0.61	0.47, 0.71	1.34e-12
GPC3	METTL7A	8	110	0.61	0.47, 0.71	1.34e-12
GPC3	EPHA3	8	110	0.61	0.47, 0.71	1.4e-12
GPC3	MIR100HG	7.98	110	0.61	0.47, 0.71	1.53e-12
GPC3	TMEM119	8.39	110	0.62	0.5, 0.73	1.82e-13
GPC3	LINC01197	8.37	110	0.62	0.5, 0.73	2.04e-13
GPC3	CALCRL	8.33	110	0.62	0.49, 0.72	2.5e-13
GPC3	PGM5P4-AS1	8.33	110	0.62	0.49, 0.72	2.53e-13
GPC3	STEAP4	8.32	110	0.62	0.49, 0.72	2.62e-13
GPC3	ADGRB3	8.31	110	0.62	0.49, 0.72	2.77e-13
GPC3	NAV3	8.29	110	0.62	0.49, 0.72	3.03e-13
GPC3	MAN1A1	8.28	110	0.62	0.49, 0.72	3.23e-13
GPC3	HLF	8.24	110	0.62	0.49, 0.72	4.01e-13
GPC3	KCND3	8.24	110	0.62	0.49, 0.72	4.04e-13
GPC3	LRRC2	8.23	110	0.62	0.49, 0.72	4.23e-13
GPC3	ZNF542P	8.23	110	0.62	0.49, 0.72	4.27e-13
GPC3	DPT	8.23	110	0.62	0.49, 0.72	4.3e-13
GPC3	IL1R1	8.2	110	0.62	0.49, 0.72	4.79e-13
GPC3	ACKR1	8.2	110	0.62	0.49, 0.72	4.87e-13
GPC3	A2M	8.2	110	0.62	0.49, 0.72	5.01e-13
GPC3	ARHGEF15	8.19	110	0.62	0.49, 0.72	5.04e-13
GPC3	KDR	8.19	110	0.62	0.49, 0.72	5.06e-13
GPC3	CMAHP	8.18	110	0.62	0.48, 0.72	5.36e-13
GPC3	SELENOP	8.61	110	0.63	0.51, 0.73	5.81e-14
GPC3	ADAMTS1	8.61	110	0.63	0.51, 0.73	5.94e-14
GPC3	EPAS1	8.6	110	0.63	0.51, 0.73	6.07e-14
GPC3	CLEC1A	8.6	110	0.63	0.51, 0.73	6.17e-14
GPC3	MAP1LC3C	8.59	110	0.63	0.51, 0.73	6.43e-14
GPC3	RP5-965F6.2	8.54	110	0.63	0.51, 0.73	8.38e-14
GPC3	ACVRL1	8.54	110	0.63	0.51, 0.73	8.42e-14
GPC3	APOLD1	8.52	110	0.63	0.5, 0.73	9.35e-14
GPC3	RP11-715J22.6	8.52	110	0.63	0.5, 0.73	9.51e-14
GPC3	OSTN	8.51	110	0.63	0.5, 0.73	9.6e-14
GPC3	RP11-588K22.2	8.5	110	0.63	0.5, 0.73	1.01e-13
GPC3	MFAP4	8.5	110	0.63	0.5, 0.73	1.06e-13
GPC3	CFH	8.47	110	0.63	0.5, 0.73	1.19e-13
GPC3	KRT222	8.47	110	0.63	0.5, 0.73	1.2e-13
GPC3	ADGRA2	8.47	110	0.63	0.5, 0.73	1.21e-13
GPC3	HEYL	8.47	110	0.63	0.5, 0.73	1.22e-13
GPC3	TNXB	8.46	110	0.63	0.5, 0.73	1.24e-13
GPC3	ZNF582-AS1	8.46	110	0.63	0.5, 0.73	1.3e-13
GPC3	CRY2	8.43	110	0.63	0.5, 0.73	1.49e-13
GPC3	MOXD1	8.42	110	0.63	0.5, 0.73	1.56e-13
GPC3	ZCCHC24	8.41	110	0.63	0.5, 0.73	1.62e-13
GPC3	NAP1L5	8.4	110	0.63	0.5, 0.73	1.71e-13
GPC3	FCER1A	8.4	110	0.63	0.5, 0.73	1.75e-13
GPC3	JPH4	8.84	110	0.64	0.52, 0.74	1.76e-14
GPC3	LDB2	8.82	110	0.64	0.52, 0.74	1.93e-14
GPC3	SPARCL1	8.82	110	0.64	0.52, 0.74	1.99e-14
GPC3	PLPP1	8.81	110	0.64	0.52, 0.74	2.03e-14
GPC3	TNS2	8.8	110	0.64	0.52, 0.74	2.15e-14
GPC3	RHOJ	8.8	110	0.64	0.52, 0.74	2.17e-14
GPC3	EPB41L2	8.79	110	0.64	0.52, 0.74	2.34e-14
GPC3	PI16	8.77	110	0.64	0.52, 0.74	2.6e-14
GPC3	TGFBR3	8.76	110	0.64	0.52, 0.74	2.65e-14
GPC3	AGTR1	8.76	110	0.64	0.52, 0.74	2.68e-14
GPC3	RP11-125O18.1	8.76	110	0.64	0.52, 0.74	2.71e-14
GPC3	MYCT1	8.75	110	0.64	0.52, 0.74	2.75e-14
GPC3	ATP8B4	8.75	110	0.64	0.52, 0.74	2.8e-14
GPC3	ENG	8.74	110	0.64	0.52, 0.74	2.89e-14
GPC3	RAMP2-AS1	8.72	110	0.64	0.51, 0.74	3.28e-14
GPC3	ABCA6	8.72	110	0.64	0.51, 0.74	3.35e-14
GPC3	NFIA	8.72	110	0.64	0.51, 0.74	3.38e-14
GPC3	CXorf36	8.71	110	0.64	0.51, 0.74	3.52e-14
GPC3	PTGFR	8.7	110	0.64	0.51, 0.74	3.62e-14
GPC3	PALMD	8.66	110	0.64	0.51, 0.74	4.57e-14
GPC3	LRRC70	8.64	110	0.64	0.51, 0.73	4.93e-14
GPC3	LPAR1	8.63	110	0.64	0.51, 0.73	5.26e-14
GPC3	KLF9	8.63	110	0.64	0.51, 0.73	5.29e-14
GPC3	RGS22	9.09	110	0.65	0.53, 0.75	4.78e-15
GPC3	TMC2	9.08	110	0.65	0.53, 0.75	4.97e-15
GPC3	S1PR1	9.07	110	0.65	0.53, 0.75	5.29e-15
GPC3	SEMA3G	9.02	110	0.65	0.53, 0.75	6.67e-15
GPC3	ANK2	9.02	110	0.65	0.53, 0.75	7e-15
GPC3	PDE1A	9.02	110	0.65	0.53, 0.75	7.03e-15
GPC3	SMARCA2	9.01	110	0.65	0.53, 0.75	7.24e-15
GPC3	MMRN2	8.99	110	0.65	0.53, 0.75	7.95e-15
GPC3	F13A1	8.95	110	0.65	0.53, 0.74	9.97e-15
GPC3	ADGRD1	8.94	110	0.65	0.53, 0.74	1.02e-14
GPC3	GFRA1	8.91	110	0.65	0.53, 0.74	1.2e-14
GPC3	TSHZ2	8.9	110	0.65	0.52, 0.74	1.26e-14
GPC3	SPG20	8.9	110	0.65	0.52, 0.74	1.3e-14
GPC3	PDGFRA	8.88	110	0.65	0.52, 0.74	1.39e-14
GPC3	EBF3	8.87	110	0.65	0.52, 0.74	1.48e-14
GPC3	SETBP1	9.32	110	0.66	0.55, 0.76	1.38e-15
GPC3	CYYR1	9.31	110	0.66	0.55, 0.76	1.48e-15
GPC3	CLEC10A	9.3	110	0.66	0.54, 0.76	1.61e-15
GPC3	KCTD12	9.28	110	0.66	0.54, 0.76	1.71e-15
GPC3	EMCN	9.25	110	0.66	0.54, 0.75	2e-15
GPC3	LRFN5	9.17	110	0.66	0.54, 0.75	3.1e-15
GPC3	NAALAD2	9.16	110	0.66	0.54, 0.75	3.31e-15
GPC3	C3	9.15	110	0.66	0.54, 0.75	3.51e-15
GPC3	PRCP	9.15	110	0.66	0.54, 0.75	3.52e-15
GPC3	CYBRD1	9.13	110	0.66	0.54, 0.75	3.87e-15
GPC3	FAM198A	9.13	110	0.66	0.54, 0.75	3.91e-15
GPC3	WDFY3-AS2	9.12	110	0.66	0.54, 0.75	3.99e-15
GPC3	CCL14	9.12	110	0.66	0.54, 0.75	4.04e-15
GPC3	NFIB	9.11	110	0.66	0.54, 0.75	4.32e-15
GPC3	NCALD	9.1	110	0.66	0.53, 0.75	4.61e-15
GPC3	SELP	9.54	110	0.67	0.56, 0.76	4.45e-16
GPC3	SLC9A9	9.53	110	0.67	0.56, 0.76	4.8e-16
GPC3	LEPR	9.52	110	0.67	0.56, 0.76	5.05e-16
GPC3	APOD	9.47	110	0.67	0.55, 0.76	6.44e-16
GPC3	THBS4	9.47	110	0.67	0.55, 0.76	6.52e-16
GPC3	PROS1	9.44	110	0.67	0.55, 0.76	7.49e-16
GPC3	RERG	9.41	110	0.67	0.55, 0.76	8.7e-16
GPC3	PGM5P3-AS1	9.41	110	0.67	0.55, 0.76	9.02e-16
GPC3	FRZB	9.39	110	0.67	0.55, 0.76	9.76e-16
GPC3	SLC16A2	9.84	110	0.68	0.57, 0.77	9.22e-17
GPC3	SLIT2	9.83	110	0.68	0.57, 0.77	9.59e-17
GPC3	ADAMTS3	9.81	110	0.68	0.57, 0.77	1.05e-16
GPC3	PECAM1	9.8	110	0.68	0.57, 0.77	1.13e-16
GPC3	SASH1	9.79	110	0.68	0.57, 0.77	1.2e-16
GPC3	FREM1	9.79	110	0.68	0.57, 0.77	1.21e-16
GPC3	CD34	9.78	110	0.68	0.57, 0.77	1.25e-16
GPC3	PLSCR4	9.73	110	0.68	0.57, 0.77	1.61e-16
GPC3	HGF	9.71	110	0.68	0.56, 0.77	1.85e-16
GPC3	TAL1	9.7	110	0.68	0.56, 0.77	1.91e-16
GPC3	FOLR2	9.67	110	0.68	0.56, 0.77	2.19e-16
GPC3	CD93	9.66	110	0.68	0.56, 0.77	2.3e-16
GPC3	EBF1	9.65	110	0.68	0.56, 0.77	2.52e-16
GPC3	PLPP3	9.64	110	0.68	0.56, 0.77	2.66e-16
GPC3	IL6ST	9.62	110	0.68	0.56, 0.77	2.88e-16
GPC3	CYP1B1	9.62	110	0.68	0.56, 0.77	2.97e-16
GPC3	SERPINF1	10.1	110	0.69	0.58, 0.78	2.47e-17
GPC3	RGL1	10.1	110	0.69	0.58, 0.78	2.67e-17
GPC3	TEK	10.1	110	0.69	0.58, 0.78	2.72e-17
GPC3	C1R	10.1	110	0.69	0.58, 0.78	2.74e-17
GPC3	LAMA2	10	110	0.69	0.58, 0.78	3.2e-17
GPC3	CHRDL1	10	110	0.69	0.58, 0.78	3.26e-17
GPC3	EBF2	10	110	0.69	0.58, 0.78	3.31e-17
GPC3	BCHE	10	110	0.69	0.58, 0.78	3.67e-17
GPC3	ABCC9	9.93	110	0.69	0.58, 0.77	5.6e-17
GPC3	SFRP1	9.91	110	0.69	0.57, 0.77	6.45e-17
GPC3	SPRY1	9.91	110	0.69	0.57, 0.77	6.45e-17
GPC3	SOCS2	9.89	110	0.69	0.57, 0.77	7.06e-17
GPC3	EFEMP1	9.88	110	0.69	0.57, 0.77	7.4e-17
GPC3	GLP2R	10.4	110	0.7	0.59, 0.79	6.04e-18
GPC3	BOC	10.3	110	0.7	0.59, 0.78	7.63e-18
GPC3	LRRN3	10.3	110	0.7	0.59, 0.78	8.68e-18
GPC3	CCDC80	10.3	110	0.7	0.59, 0.78	9.09e-18
GPC3	FBLN1	10.2	110	0.7	0.59, 0.78	1.1e-17
GPC3	PREX2	10.2	110	0.7	0.59, 0.78	1.11e-17
GPC3	DLG2	10.2	110	0.7	0.59, 0.78	1.38e-17
GPC3	CCDC3	10.2	110	0.7	0.59, 0.78	1.57e-17
GPC3	ABCA9	10.2	110	0.7	0.59, 0.78	1.62e-17
GPC3	LINC01140	10.2	110	0.7	0.59, 0.78	1.7e-17
GPC3	IL33	10.7	110	0.71	0.61, 0.79	9.22e-19
GPC3	SFRP4	10.6	110	0.71	0.61, 0.79	1.32e-18
GPC3	FZD4	10.6	110	0.71	0.61, 0.79	1.37e-18
GPC3	GSTM5	10.6	110	0.71	0.61, 0.79	1.63e-18
GPC3	C16orf89	10.6	110	0.71	0.6, 0.79	2.09e-18
GPC3	ERG	10.5	110	0.71	0.6, 0.79	2.17e-18
GPC3	MTHFD2P1	10.5	110	0.71	0.6, 0.79	3.46e-18
GPC3	SCARA5	11	110	0.72	0.62, 0.8	2.08e-19
GPC3	RBMS3	11	110	0.72	0.62, 0.8	2.41e-19
GPC3	ABI3BP	10.8	110	0.72	0.62, 0.8	4.62e-19
GPC3	RP11-21C4.1	10.8	110	0.72	0.61, 0.8	4.95e-19
GPC3	JAM2	11.4	110	0.73	0.64, 0.81	2.9e-20
GPC3	SCN7A	11.3	110	0.73	0.63, 0.81	5.22e-20
GPC3	RP11-574O7.1	11.3	110	0.73	0.63, 0.81	5.25e-20
GPC3	PID1	11.2	110	0.73	0.63, 0.81	8.42e-20
GPC3	SHE	11.2	110	0.73	0.63, 0.81	8.5e-20
GPC3	MAN1C1	11.2	110	0.73	0.63, 0.81	8.71e-20
GPC3	NGFR	11.1	110	0.73	0.62, 0.8	1.4e-19
GPC3	BHLHE22	11.7	110	0.74	0.65, 0.82	5.47e-21
GPC3	GHR	11.7	110	0.74	0.65, 0.82	5.78e-21
GPC3	BHMT2	11.7	110	0.74	0.65, 0.82	6.18e-21
GPC3	COL21A1	11.6	110	0.74	0.65, 0.82	7.25e-21
GPC3	PODN	11.6	110	0.74	0.65, 0.82	7.76e-21
GPC3	ART4	11.6	110	0.74	0.64, 0.81	9.49e-21
GPC3	FHL5	11.5	110	0.74	0.64, 0.81	1.35e-20
GPC3	MGP	11.5	110	0.74	0.64, 0.81	1.38e-20
GPC3	GGTA1P	11.5	110	0.74	0.64, 0.81	1.38e-20
GPC3	ASPA	11.5	110	0.74	0.64, 0.81	1.42e-20
GPC3	FAM180B	12.1	110	0.75	0.66, 0.82	7.07e-22
GPC3	SLIT3	11.9	110	0.75	0.66, 0.82	1.39e-21
GPC3	C7	11.8	110	0.75	0.65, 0.82	2.42e-21
GPC3	ADH1B	11.8	110	0.75	0.65, 0.82	2.59e-21
GPC3	SCN4B	12.4	110	0.76	0.67, 0.83	1.16e-22
GPC3	CBLN4	12.4	110	0.76	0.67, 0.83	1.54e-22
GPC3	NEGR1	12.2	110	0.76	0.67, 0.83	3.85e-22
GPC3	SVEP1	12.1	110	0.76	0.66, 0.83	5.18e-22
GPC3	COL14A1	12.1	110	0.76	0.66, 0.83	6.12e-22
GPC3	LHFP	12.8	110	0.77	0.69, 0.84	1.26e-23
GPC3	GALNT16	12.6	110	0.77	0.68, 0.83	5.71e-23
GPC3	RP11-887P2.5	12.5	110	0.77	0.68, 0.83	6.48e-23
GPC3	INMT	12.5	110	0.77	0.68, 0.83	9.31e-23
GPC3	ABCA8	13	110	0.78	0.69, 0.84	4.83e-24
GPC3	RP11-736K20.4	13.7	110	0.79	0.71, 0.85	1.92e-25
GPC3	OGN	14.8	110	0.82	0.74, 0.87	5.04e-28
GPC3	FBLN5	16.9	110	0.85	0.79, 0.89	2.87e-32
GPC3	SRPX	16.7	110	0.85	0.78, 0.89	7.48e-32
GPC3	GPC3	498000000	110	1	1, 1	0
