# Supplementary material for: Prognostic value of Glypican family genes in early-stage pancreatic ductal adenocarcinoma after pancreaticoduodenectomy and possible mechanisms
Source: BMC Gastroenterol. 2020 Dec 10;20:415. doi: 10.1186/s12876-020-01560-0 (PMC7731467; doi:10.1186/s12876-020-01560-0)
Supplement: Supplementary file 7 — Additional file 7: Table 7. Gene Ontology terms of Glypican3 and its co-expression genes in The Cancer Genome Atlas database. [file 12876_2020_1560_MOESM7_ESM.xlsx]

## Sheet: Sheet1
Supplementary Table7 Gene Ontology terms of Glypican3 and its co-expression genes in The Cancer Genome Atlas database.
Category	Term	Count	%	PValue	Genes	List Total	Pop Hits	Pop Total	Fold Enrichment	Bonferroni	Benjamini	FDR
GOTERM_BP_DIRECT	GO:0001525~angiogenesis	24	4.46927	5.87395e-08	EMCN, ACVRL1, CYP1B1, EPAS1, FGF9, LEPR, MMP19, APOLD1, FGF10, PTEN, KDR, MMRN2, THSD7A, TAL1, S1PR1, MEOX2, APOD, CTGF, PECAM1, TEK, ROBO4, ANGPT1, TMEM100, CALCRL	464	223	16792	3.89485	0.000149716	0.000149716	0.000103851
GOTERM_BP_DIRECT	GO:0007155~cell adhesion	34	6.33147	5.45572e-07	CYP1B1, IGFBP7, CXCL12, CDH5, S1PR1, SRPX, CTGF, BOC, DPT, SPON1, THBS4, SELP, SVEP1, TNXB, MPDZ, PCDH10, PCDH17, EPHA3, LAMA2, NCAM1, VWF, LYVE1, OMD, CD36, CD34, STAB1, LSAMP, PECAM1, CX3CR1, CD99L2, CNTN4, MFAP4, ENG, CHL1	464	459	16792	2.68072	0.0013897	0.00069509	0.000964566
GOTERM_BP_DIRECT	GO:0008285~negative regulation of cell proliferation	27	5.02793	4.24739e-05	DLC1, ACVRL1, CYP1B1, PODN, IGFBP7, FGF10, ZEB1, PLPP1, PTEN, CDH5, SPRY1, BCHE, PKD2, CSF1R, DPT, AR, SMAD4, S100A11, FRZB, SLIT3, RERG, TNS2, SFRP1, SFRP4, ADAMTS1, SMARCA2, F2R	464	396	16792	2.46748	0.102613	0.0354459	0.0750671
GOTERM_BP_DIRECT	GO:0006954~inflammatory response	26	4.84171	5.50694e-05	C3, TACR1, CSF1, CRHBP, FPR1, KIT, CXCL12, AGTR2, FOLR2, NRROS, PTX3, XCR1, CSF1R, SELP, PTGER3, ACKR1, PTGFR, CDO1, S100A12, KLRG1, CCL14, STAB1, CCR2, NGFR, IGFBP4, F2R	464	379	16792	2.48267	0.130968	0.0344853	0.0973179
GOTERM_BP_DIRECT	GO:0030198~extracellular matrix organization	17	3.16574	0.000110293	RECK, ADAMTSL2, ELN, CCDC80, DCN, VIT, ABI3BP, KDR, LAMA2, SMOC2, VWF, FBLN1, COL14A1, CRISPLD2, FBLN5, PECAM1, JAM2	464	196	16792	3.1389	0.245088	0.054679	0.194819
GOTERM_BP_DIRECT	GO:0030336~negative regulation of cell migration	11	2.04842	0.000286942	RECK, DLC1, ACVRL1, PODN, CYP1B1, SFRP1, BCL2, CX3CR1, PTEN, ENG, SLIT2	464	95	16792	4.19038	0.518823	0.114781	0.506101
GOTERM_BP_DIRECT	GO:0016525~negative regulation of angiogenesis	9	1.67598	0.000288033	SERPINF1, STAB1, CCR2, TEK, CX3CR1, DCN, TCF4, ADGRB3, THBS4	464	62	16792	5.25334	0.52016	0.0995858	0.508021
GOTERM_BP_DIRECT	GO:0007204~positive regulation of cytosolic calcium ion concentration	13	2.42086	0.000337507	EDNRB, AGTR1, PTGER3, CD36, SWAP70, CCR2, PDGFRA, FPR1, ESR1, LPAR1, XCR1, PTGFR, F2R	464	134	16792	3.51094	0.577028	0.101974	0.595034
GOTERM_BP_DIRECT	GO:0060326~cell chemotaxis	9	1.67598	0.000400119	AGTR1, CCL14, PDGFRA, FPR1, LPAR1, KIT, HGF, CXCL12, ENG	464	65	16792	5.01088	0.639444	0.107158	0.705054
GOTERM_BP_DIRECT	GO:0014068~positive regulation of phosphatidylinositol 3-kinase signaling	9	1.67598	0.000400119	SELP, TEK, PDGFRA, ANGPT1, DCN, KIT, HGF, KDR, F2R	464	65	16792	5.01088	0.639444	0.107158	0.705054
GOTERM_BP_DIRECT	GO:0007411~axon guidance	14	2.60708	0.000469874	NFASC, SMAD4, DPYSL2, CXCL12, SLIT2, SLIT3, EPHA5, NCAM1, LAMA2, CNTN4, NGFR, BOC, CHL1, CSF1R	464	159	16792	3.18651	0.6982	0.112901	0.827489
GOTERM_BP_DIRECT	GO:0002576~platelet degranulation	11	2.04842	0.000551054	ALDOA, SELP, VWF, A2M, CD36, CLEC3B, F13A1, PECAM1, SELENOP, HGF, PROS1	464	103	16792	3.86491	0.754639	0.119908	0.969797
GOTERM_BP_DIRECT	GO:0007166~cell surface receptor signaling pathway	19	3.53818	0.000628035	KLRB1, IL1R1, ADGRD1, LEPR, ADCYAP1R1, TACR1, TSPAN7, OSTN, CLEC1A, EDNRB, AGTR2, KLRG1, CD36, GFRA1, CALCRL, GLP2R, ADGRA2, ADGRB3, ADGRL4	464	274	16792	2.5095	0.798379	0.124926	1.10457
GOTERM_BP_DIRECT	GO:0030534~adult behavior	6	1.11732	0.000635233	RNF180, GRM7, NLGN3, PCDH17, PTEN, SLITRK5	464	26	16792	8.35146	0.802047	0.117145	1.11716
GOTERM_BP_DIRECT	GO:0010744~positive regulation of macrophage derived foam cell differentiation	5	0.931099	0.000797661	AGTR1, LPL, CD36, CSF1, PRKCH	464	16	16792	11.3093	0.869195	0.135228	1.40092
GOTERM_BP_DIRECT	GO:0051895~negative regulation of focal adhesion assembly	5	0.931099	0.000797661	DLC1, ACVRL1, APOD, CLASP2, PTEN	464	16	16792	11.3093	0.869195	0.135228	1.40092
GOTERM_BP_DIRECT	GO:0035162~embryonic hemopoiesis	5	0.931099	0.000797661	TAL1, TGFBR2, SH2B3, KIT, KDR	464	16	16792	11.3093	0.869195	0.135228	1.40092
GOTERM_BP_DIRECT	GO:0032355~response to estradiol	10	1.8622	0.000903402	SOCS2, CTGF, ADCYAP1R1, STAT5B, EZH2, ESR1, FGF10, PTGFR, PTEN, GHR	464	91	16792	3.97689	0.900123	0.142374	1.58523
GOTERM_BP_DIRECT	GO:0043547~positive regulation of GTPase activity	30	5.58659	0.0010426	DLC1, A2M, FGF9, PREX1, EZH2, PREX2, FGF10, KIT, ITSN1, RGL1, AMPH, RCBTB2, S1PR1, STARD8, TEK, ANGPT1, DOCK10, DOCK11, ADGRB3, ARHGEF6, RGS18, ARHGEF15, NCAM1, RGS22, ARHGAP31, CCL14, SFRP1, PDGFRA, JAK1, GFRA1	464	565	16792	1.92157	0.92998	0.153111	1.82737
GOTERM_BP_DIRECT	GO:0001955~blood vessel maturation	4	0.744879	0.00105177	RECK, ACVRL1, S1PR1, CDH5	464	8	16792	18.0948	0.931599	0.145968	1.8433
GOTERM_BP_DIRECT	GO:0045766~positive regulation of angiogenesis	11	2.04842	0.00129995	SASH1, ACVRL1, CYP1B1, CD34, C3, TGFBR2, TEK, CX3CR1, HGF, ENG, KDR	464	115	16792	3.46162	0.963693	0.168237	2.27357
GOTERM_BP_DIRECT	GO:0001558~regulation of cell growth	9	1.67598	0.00160518	EPB41L3, AGTR1, FAM107A, SOCS2, CTGF, FBLN5, IGFBP7, NANOS1, IGFBP4	464	80	16792	4.07134	0.983343	0.193879	2.80029
GOTERM_BP_DIRECT	GO:0007259~JAK-STAT cascade	6	1.11732	0.00169765	SOCS2, SOCS3, CCR2, STAT5B, PKD2, GHR	464	32	16792	6.78556	0.986845	0.194707	2.95931
GOTERM_BP_DIRECT	GO:0001974~blood vessel remodeling	6	1.11732	0.00169765	MEF2C, AGTR2, ACVRL1, EPAS1, CCR2, FGF10	464	32	16792	6.78556	0.986845	0.194707	2.95931
GOTERM_BP_DIRECT	GO:0043410~positive regulation of MAPK cascade	9	1.67598	0.00173912	AR, FGF9, FGF10, NGFR, LPAR1, KIT, IGFBP4, KDR, F2R	464	81	16792	4.02107	0.988167	0.190453	3.03057
GOTERM_BP_DIRECT	GO:0045944~positive regulation of transcription from RNA polymerase II promoter	44	8.19367	0.00179804	MEF2C, HLF, ACVRL1, STAT5B, FGF10, FHL5, ZEB2, IL33, DCN, FOXO3, ZEB1, TAL1, TCF21, FLI1, S1PR1, PPP3CB, PKD2, MKL2, NFATC2, TCF4, PIK3R1, PID1, AR, TAF4, SSBP2, EPAS1, ESR1, SMAD4, LDB2, HGF, UHRF1, CSRNP3, MEOX2, MEOX1, EBF3, EBF2, HEYL, EBF1, ID4, SMARCA2, ENG, NFIA, NFIB, PEG3	464	981	16792	1.62319	0.98982	0.188211	3.1317
GOTERM_BP_DIRECT	GO:0030318~melanocyte differentiation	5	0.931099	0.00194581	MEF2C, BLOC1S6, EDNRB, BCL2, KIT	464	20	16792	9.04741	0.99302	0.194149	3.38492
GOTERM_BP_DIRECT	GO:0042517~positive regulation of tyrosine phosphorylation of Stat3 protein	6	1.11732	0.00369614	SOCS3, IL6ST, PTK6, KIT, GHR, CSF1R	464	38	16792	5.71416	0.99992	0.325166	6.33717
GOTERM_BP_DIRECT	GO:0060766~negative regulation of androgen receptor signaling pathway	4	0.744879	0.00380548	TCF21, DAB2, SFRP1, HEYL	464	12	16792	12.0632	0.99994	0.322094	6.51873
GOTERM_BP_DIRECT	GO:0050729~positive regulation of inflammatory response	8	1.48976	0.00393534	AGTR1, LPL, CCL14, PDE2A, CCR2, STAT5B, IL33, S100A12	464	73	16792	3.96599	0.999957	0.320621	6.73394
GOTERM_BP_DIRECT	GO:0035556~intracellular signal transduction	22	4.09683	0.0040858	ADCY3, SOCS2, PREX1, PREX2, SMAD4, PRKCH, WNK3, KIT, ITSN1, PRKAR2B, AGTR2, TNS2, MAP3K3, SNRK, CTGF, CD209, SH2B3, JAK1, TGFBR3, GUCY1A3, PRKD3, AKT3	464	403	16792	1.97561	0.999971	0.320583	6.98271
GOTERM_BP_DIRECT	GO:0051414~response to cortisol	3	0.558659	0.004387	IGFBP7, SLIT2, SLIT3	464	4	16792	27.1422	0.999986	0.329849	7.47882
GOTERM_BP_DIRECT	GO:0000070~mitotic sister chromatid segregation	5	0.931099	0.00455701	PLK1, SPAG5, ZWINT, KIF18B, ESPL1	464	25	16792	7.23793	0.999991	0.330659	7.75776
GOTERM_BP_DIRECT	GO:2000134~negative regulation of G1/S transition of mitotic cell cycle	5	0.931099	0.00455701	BCL2, EZH2, PKD2, SLFN11, PTEN	464	25	16792	7.23793	0.999991	0.330659	7.75776
GOTERM_BP_DIRECT	GO:0030154~cell differentiation	24	4.46927	0.0048191	EID1, ERG, ADCYAP1R1, CSF1, TGFBR2, MMP19, APOLD1, PRKCH, MGP, OSTN, GAS7, THSD7A, CHRDL1, FLI1, CTGF, SFRP4, ROBO4, SH2B3, JAK1, ANGPT1, ASF1B, TLL1, CREBL2, TCF23	464	462	16792	1.87998	0.999996	0.33665	8.18619
GOTERM_BP_DIRECT	GO:0003198~epithelial to mesenchymal transition involved in endocardial cushion formation	4	0.744879	0.00484672	HEYL, SMAD4, TMEM100, ENG	464	13	16792	11.1353	0.999996	0.329341	8.23124
GOTERM_BP_DIRECT	GO:0008284~positive regulation of cell proliferation	24	4.46927	0.00530107	AR, FGF9, IL6ST, CSF1, TGFBR2, KIT, HGF, PTGFR, PTEN, KDR, S1PR2, EDNRB, AGTR2, CCL14, SFRP1, FOLR2, CNOT6L, CTGF, BCL2, PDGFRA, ID4, GLP2R, F2R, CSF1R	464	466	16792	1.86384	0.999999	0.345175	8.96919
GOTERM_BP_DIRECT	GO:0042127~regulation of cell proliferation	13	2.42086	0.00532758	TGFBR2, EZH2, S100A11, KIT, EPS15, TAL1, AGTR1, PTK6, PKD2, JAK1, NGFR, FANCA, ENG	464	185	16792	2.54306	0.999999	0.338083	9.01206
GOTERM_BP_DIRECT	GO:0008360~regulation of cell shape	11	2.04842	0.00545927	SYNE3, ALDOA, RHOJ, DLC1, EPB41L3, WASF3, PALMD, LPAR1, KIT, CSF1R, KDR	464	140	16792	2.84347	0.999999	0.336619	9.22481
GOTERM_BP_DIRECT	GO:0030097~hemopoiesis	7	1.30354	0.00557662	TAL1, CD34, CSF1, SH2B3, ANGPT1, KIT, CSF1R	464	59	16792	4.29369	0.999999	0.334538	9.414
GOTERM_BP_DIRECT	GO:0001658~branching involved in ureteric bud morphogenesis	6	1.11732	0.00572582	TCF21, GPC3, FAT4, BCL2, PKD2, SMAD4	464	42	16792	5.16995	1	0.334079	9.65399
GOTERM_BP_DIRECT	GO:0030308~negative regulation of cell growth	10	1.8622	0.00633117	RERG, AGTR2, ACVRL1, SFRP1, BCL2, SMAD4, FRZB, SMARCA2, SLIT2, SLIT3	464	121	16792	2.99088	1	0.354386	10.6216
GOTERM_BP_DIRECT	GO:0008283~cell proliferation	20	3.72439	0.00648357	AR, ERG, PRG4, CSF1, UCHL1, ELN, SMAD4, ZEB1, PTEN, TACC1, EPS15, DAB2, UHRF1, SERPINF1, PLK1, CD34, BCL2, GNG2, IGFBP4, CSF1R	464	366	16792	1.97758	1	0.353594	10.8636
GOTERM_BP_DIRECT	GO:0001503~ossification	8	1.48976	0.0065139	CHRDL1, CLEC3B, CTGF, BCL2, RASSF2, MGP, OSTN, TMEM119	464	80	16792	3.61897	1	0.347624	10.9117
GOTERM_BP_DIRECT	GO:0050900~leukocyte migration	10	1.8622	0.00667392	SELP, CD34, PECAM1, TEK, FPR1, ANGPT1, JAML, JAM2, PROS1, PIK3R1	464	122	16792	2.96637	1	0.347354	11.1651
GOTERM_BP_DIRECT	GO:0050731~positive regulation of peptidyl-tyrosine phosphorylation	8	1.48976	0.00744006	FCER1A, CD36, FGF10, ANGPT1, HGF, PLPP3, GHR, THBS4	464	82	16792	3.5307	1	0.371415	12.3687
GOTERM_BP_DIRECT	GO:0008015~blood circulation	6	1.11732	0.00768915	ACVRL1, FLI1, MEOX2, ELN, GUCY1A3, CXCL12	464	45	16792	4.82529	1	0.374036	12.7567
GOTERM_BP_DIRECT	GO:0032870~cellular response to hormone stimulus	6	1.11732	0.00768915	SOCS2, IGFBP7, STAT5B, SLIT2, GHR, SLIT3	464	45	16792	4.82529	1	0.374036	12.7567
GOTERM_BP_DIRECT	GO:0071773~cellular response to BMP stimulus	5	0.931099	0.00886014	ACVRL1, SFRP1, HEYL, SMAD4, TMEM100	464	30	16792	6.03161	1	0.409958	14.5591
GOTERM_BP_DIRECT	GO:0070374~positive regulation of ERK1 and ERK2 cascade	12	2.23464	0.00935269	TNFAIP8L3, CCL14, CD36, CTGF, TEK, PDGFRA, FGF10, ANGPT1, PTEN, CSF1R, KDR, F2R	464	175	16792	2.48158	1	0.419791	15.3067
GOTERM_BP_DIRECT	GO:0000187~activation of MAPK activity	9	1.67598	0.00951168	S1PR2, C1QTNF2, FPR1, FGF10, MAPK10, LPAR1, KIT, HGF, GHR	464	107	16792	3.04399	1	0.418045	15.5467
GOTERM_BP_DIRECT	GO:0007200~phospholipase C-activating G-protein coupled receptor signaling pathway	7	1.30354	0.00957818	EDNRB, AGTR1, PTGER3, TACR1, FPR1, ESR1, F2R	464	66	16792	3.8383	1	0.413343	15.6469
GOTERM_BP_DIRECT	GO:0018108~peptidyl-tyrosine phosphorylation	11	2.04842	0.00998044	EPHA5, FGF9, STAT5B, TEK, EFEMP1, PDGFRA, FGF10, KIT, CSF1R, KDR, EPHA3	464	153	16792	2.60187	1	0.419577	16.2505
GOTERM_BP_DIRECT	GO:0007275~multicellular organism development	25	4.65549	0.0102002	HLF, TSHZ2, TSHZ1, LEPR, OSTN, CCDC120, OLFML3, DAB2, ASF1B, HELLS, CSF1R, ERG, COLEC11, FRZB, FZD4, WNT2B, MEOX2, SERPINF1, SFRP1, MEOX1, EBF3, GTF2IRD1, EBF2, EBF1, SFRP4	464	521	16792	1.73655	1	0.419843	16.5787
GOTERM_BP_DIRECT	GO:0061002~negative regulation of dendritic spine morphogenesis	3	0.558659	0.0105719	DNM3, NLGN3, PTEN	464	6	16792	18.0948	1	0.424711	17.1308
GOTERM_BP_DIRECT	GO:0061299~retina vasculature morphogenesis in camera-type eye	3	0.558659	0.0105719	RHOJ, ARHGEF15, FZD4	464	6	16792	18.0948	1	0.424711	17.1308
GOTERM_BP_DIRECT	GO:0071168~protein localization to chromatin	3	0.558659	0.0105719	PLK1, EZH2, ESR1	464	6	16792	18.0948	1	0.424711	17.1308
GOTERM_BP_DIRECT	GO:0014033~neural crest cell differentiation	3	0.558659	0.0105719	MEF2C, SMAD4, FRZB	464	6	16792	18.0948	1	0.424711	17.1308
GOTERM_BP_DIRECT	GO:0071560~cellular response to transforming growth factor beta stimulus	6	1.11732	0.0109752	MEF2C, ACVRL1, PDE2A, SFRP1, CLEC3B, CX3CR1	464	49	16792	4.43139	1	0.430278	17.7258
GOTERM_BP_DIRECT	GO:0048167~regulation of synaptic plasticity	5	0.931099	0.0111354	NCAM1, MEF2C, JPH4, PPP3CB, CNTN4	464	32	16792	5.65463	1	0.428605	17.9612
GOTERM_BP_DIRECT	GO:0010596~negative regulation of endothelial cell migration	4	0.744879	0.0124866	ACVRL1, SERPINF1, DCN, SLIT2	464	18	16792	8.04215	1	0.459866	19.9207
GOTERM_BP_DIRECT	GO:0010629~negative regulation of gene expression	10	1.8622	0.0137087	MEF2C, ACVRL1, SFRP1, SERPINF1, CD34, CTGF, ESR1, ACACB, ENG, SLIT3	464	137	16792	2.64158	1	0.485147	21.6549
GOTERM_BP_DIRECT	GO:0007263~nitric oxide mediated signal transduction	4	0.744879	0.0145295	AGTR2, CD36, FPR1, GUCY1A3	464	19	16792	7.61887	1	0.498865	22.7997
GOTERM_BP_DIRECT	GO:0030913~paranodal junction assembly	3	0.558659	0.0145323	EPB41L3, ANK2, NFASC	464	7	16792	15.5099	1	0.492595	22.8034
GOTERM_BP_DIRECT	GO:0048251~elastic fiber assembly	3	0.558659	0.0145323	TNXB, FBLN5, MFAP4	464	7	16792	15.5099	1	0.492595	22.8034
GOTERM_BP_DIRECT	GO:0001542~ovulation from ovarian follicle	3	0.558659	0.0145323	MMP19, ADAMTS1, FOXO3	464	7	16792	15.5099	1	0.492595	22.8034
GOTERM_BP_DIRECT	GO:0008584~male gonad development	8	1.48976	0.0151541	SFRP1, FGF9, BCL2, ARID5B, ESR1, KIT, FANCA, WNT2B	464	94	16792	3.07997	1	0.500956	23.6601
GOTERM_BP_DIRECT	GO:0000122~negative regulation of transcription from RNA polymerase II promoter	31	5.77281	0.0164523	MEF2C, EID1, TSHZ2, TSHZ1, FGF9, EZH2, ZEB2, ZEB1, FOXO3, TAL1, EDNRB, TCF21, CRY2, TCF4, NFATC2, ARID5B, SMAD4, ESR1, TLE4, UHRF1, CD36, PDE2A, PLK1, HEYL, BCL6B, ID4, ENG, SMARCA2, NFIA, PEG3, NFIB	464	720	16792	1.55817	1	0.52377	25.4198
GOTERM_BP_DIRECT	GO:0007611~learning or memory	5	0.931099	0.0167382	MEF2C, CRHBP, TMOD2, PAFAH1B1, PTEN	464	36	16792	5.02634	1	0.523764	25.8022
GOTERM_BP_DIRECT	GO:0019226~transmission of nerve impulse	4	0.744879	0.0167502	S1PR1, GRM7, NFASC, PAFAH1B1	464	20	16792	7.23793	1	0.517992	25.8182
GOTERM_BP_DIRECT	GO:0006869~lipid transport	7	1.30354	0.0183477	ABCA8, ABCA10, ABCA9, APOD, APOLD1, ABCA6, SLCO2A1	464	76	16792	3.33326	1	0.54466	27.9205
GOTERM_BP_DIRECT	GO:0060021~palate development	7	1.30354	0.0183477	MEF2C, TCF21, MEOX2, ARID5B, TGFBR2, SMAD4, TGFBR3	464	76	16792	3.33326	1	0.54466	27.9205
GOTERM_BP_DIRECT	GO:0007409~axonogenesis	8	1.48976	0.0186698	OGN, OMD, BCL2, PLPPR4, LRRC70, CNTN4, LRFN5, SLITRK5	464	98	16792	2.95426	1	0.545032	28.3375
GOTERM_BP_DIRECT	GO:0050680~negative regulation of epithelial cell proliferation	6	1.11732	0.0188155	MEF2C, AR, GPC3, SFRP1, TGFBR3, PTEN	464	56	16792	3.87746	1	0.54202	28.5253
GOTERM_BP_DIRECT	GO:0060396~growth hormone receptor signaling pathway	3	0.558659	0.0190258	SOCS2, PIK3R1, GHR	464	8	16792	13.5711	1	0.540311	28.7956
GOTERM_BP_DIRECT	GO:0019934~cGMP-mediated signaling	3	0.558659	0.0190258	EDNRB, CD36, PDE2A	464	8	16792	13.5711	1	0.540311	28.7956
GOTERM_BP_DIRECT	GO:0007612~learning	6	1.11732	0.0201725	SLC8A3, PRKAR2B, JPH4, BCHE, PPP3CB, NLGN3	464	57	16792	3.80944	1	0.555874	30.253
GOTERM_BP_DIRECT	GO:0016477~cell migration	11	2.04842	0.0211078	ERG, S1PR1, CTGF, PTK6, NANOS1, TGFBR3, JAK1, NFATC2, PTEN, ENG, EPHA3	464	172	16792	2.31445	1	0.566824	31.4208
GOTERM_BP_DIRECT	GO:0034394~protein localization to cell surface	4	0.744879	0.0217295	ANK2, FBLN5, FGF10, ANGPT1	464	22	16792	6.57994	1	0.571932	32.1868
GOTERM_BP_DIRECT	GO:0060078~regulation of postsynaptic membrane potential	4	0.744879	0.0217295	SCN3A, PKD2, SCN4B, SCN7A	464	22	16792	6.57994	1	0.571932	32.1868
GOTERM_BP_DIRECT	GO:0030199~collagen fibril organization	5	0.931099	0.0219183	COL14A1, CYP1B1, TNXB, ADAMTS3, DPT	464	39	16792	4.6397	1	0.569647	32.4177
GOTERM_BP_DIRECT	GO:0042060~wound healing	7	1.30354	0.0230309	CCM2L, PECAM1, TGFBR2, PDGFRA, FGF10, DCN, ENG	464	80	16792	3.16659	1	0.582478	33.7642
GOTERM_BP_DIRECT	GO:0071377~cellular response to glucagon stimulus	5	0.931099	0.0238389	ADCY3, PRKAR2B, GNG2, GNG11, GLP2R	464	40	16792	4.52371	1	0.589888	34.726
GOTERM_BP_DIRECT	GO:0090394~negative regulation of excitatory postsynaptic potential	3	0.558659	0.0240201	S1PR2, NLGN3, PTEN	464	9	16792	12.0632	1	0.587431	34.9399
GOTERM_BP_DIRECT	GO:0010863~positive regulation of phospholipase C activity	3	0.558659	0.0240201	PDGFRA, ESR1, KIT	464	9	16792	12.0632	1	0.587431	34.9399
GOTERM_BP_DIRECT	GO:0008354~germ cell migration	3	0.558659	0.0240201	KIT, PLPP1, PLPP3	464	9	16792	12.0632	1	0.587431	34.9399
GOTERM_BP_DIRECT	GO:0090197~positive regulation of chemokine secretion	3	0.558659	0.0240201	LPL, IL33, CSF1R	464	9	16792	12.0632	1	0.587431	34.9399
GOTERM_BP_DIRECT	GO:0033555~multicellular organismal response to stress	3	0.558659	0.0240201	GRM7, ADCYAP1R1, PTEN	464	9	16792	12.0632	1	0.587431	34.9399
GOTERM_BP_DIRECT	GO:0032835~glomerulus development	3	0.558659	0.0240201	TCF21, BCL2, HEYL	464	9	16792	12.0632	1	0.587431	34.9399
GOTERM_BP_DIRECT	GO:0001933~negative regulation of protein phosphorylation	6	1.11732	0.0262345	PID1, FBLN1, ANGPT1, PTEN, PLPP3, SLIT2	464	61	16792	3.55964	1	0.614968	37.5009
GOTERM_BP_DIRECT	GO:0048015~phosphatidylinositol-mediated signaling	8	1.48976	0.0273434	TNRC6C, FGF9, PDGFRA, FGF10, KIT, PTEN, PIK3R1, CSF1R	464	106	16792	2.73129	1	0.625256	38.7473
GOTERM_BP_DIRECT	GO:0001541~ovarian follicle development	5	0.931099	0.0279776	TAF4, BCL2, MMP19, SMAD4, KIT	464	42	16792	4.30829	1	0.628737	39.4497
GOTERM_BP_DIRECT	GO:0019221~cytokine-mediated signaling pathway	9	1.67598	0.0287416	PODN, SOCS2, SOCS3, IL6ST, CCR2, DCN, KIT, GHR, CSF1R	464	131	16792	2.48631	1	0.633786	40.2856
GOTERM_BP_DIRECT	GO:0042118~endothelial cell activation	3	0.558659	0.0294845	SMAD4, APOLD1, TCF4	464	10	16792	10.8569	1	0.638375	41.0879
GOTERM_BP_DIRECT	GO:2001214~positive regulation of vasculogenesis	3	0.558659	0.0294845	CD34, TMEM100, KDR	464	10	16792	10.8569	1	0.638375	41.0879
GOTERM_BP_DIRECT	GO:0009611~response to wounding	6	1.11732	0.0296576	VWF, LYVE1, CTGF, CCR2, CX3CR1, F2R	464	63	16792	3.44663	1	0.63569	41.2735
GOTERM_BP_DIRECT	GO:0031623~receptor internalization	5	0.931099	0.0301973	RAMP3, DNM3, CD36, CALCRL, GHR	464	43	16792	4.2081	1	0.637617	41.8483
GOTERM_BP_DIRECT	GO:0002040~sprouting angiogenesis	4	0.744879	0.0305477	TEK, ANGPT1, ADGRA2, ENG	464	25	16792	5.79034	1	0.63718	42.2187
GOTERM_BP_DIRECT	GO:0001822~kidney development	7	1.30354	0.0314606	TCF21, AGTR1, TNS2, SERPINF1, ARID5B, ADAMTS1, DCN	464	86	16792	2.94567	1	0.643498	43.1731
GOTERM_BP_DIRECT	GO:0030335~positive regulation of cell migration	11	2.04842	0.0316807	DAB2, S1PR1, SEMA3G, CSF1, PDGFRA, KIT, HGF, PIK3R1, CSF1R, KDR, F2R	464	184	16792	2.16351	1	0.641477	43.401
GOTERM_BP_DIRECT	GO:0006956~complement activation	7	1.30354	0.0330371	C7, C3, CFH, IGLV7-43, C1R, COLEC11, C1S	464	87	16792	2.91181	1	0.652577	44.7864
GOTERM_BP_DIRECT	GO:0051384~response to glucocorticoid	6	1.11732	0.0333499	PTGDS, BCHE, BCL2, TRIM63, CDO1, GHR	464	65	16792	3.34058	1	0.65159	45.1014
GOTERM_BP_DIRECT	GO:0035019~somatic stem cell population maintenance	6	1.11732	0.0333499	SFRP1, EPAS1, SMAD4, LDB2, FGF10, KIT	464	65	16792	3.34058	1	0.65159	45.1014
GOTERM_BP_DIRECT	GO:0006898~receptor-mediated endocytosis	11	2.04842	0.0337503	DAB2, CD36, FOLR2, PRG4, STAB1, CLEC9A, TGFBR2, IGLV7-43, NLGN3, COLEC11, SCARA5	464	186	16792	2.14025	1	0.651597	45.502
GOTERM_BP_DIRECT	GO:0046839~phospholipid dephosphorylation	3	0.558659	0.0353892	PLPPR4, PLPP1, PLPP3	464	11	16792	9.86991	1	0.66491	47.1133
GOTERM_BP_DIRECT	GO:0010595~positive regulation of endothelial cell migration	5	0.931099	0.0374647	SASH1, TEK, ANGPT1, ADGRA2, KDR	464	46	16792	3.93366	1	0.681804	49.0895
GOTERM_BP_DIRECT	GO:0007160~cell-matrix adhesion	7	1.30354	0.0380705	LYVE1, SNED1, CD34, CTGF, FBLN5, FREM1, SGCE	464	90	16792	2.81475	1	0.6835	49.6531
GOTERM_BP_DIRECT	GO:0051482~positive regulation of cytosolic calcium ion concentration involved in phospholipase C-activating G-protein coupled signaling pathway	4	0.744879	0.0409675	AGTR1, S1PR1, LPAR1, F2R	464	28	16792	5.16995	1	0.706412	52.2675
GOTERM_BP_DIRECT	GO:0045931~positive regulation of mitotic cell cycle	4	0.744879	0.0409675	TAL1, STAT5B, FGF10, PAFAH1B1	464	28	16792	5.16995	1	0.706412	52.2675
GOTERM_BP_DIRECT	GO:0060218~hematopoietic stem cell differentiation	3	0.558659	0.0417059	TAL1, SFRP1, MEOX1	464	12	16792	9.04741	1	0.708864	52.9132
GOTERM_BP_DIRECT	GO:0048846~axon extension involved in axon guidance	3	0.558659	0.0417059	OGN, SLIT2, SLIT3	464	12	16792	9.04741	1	0.708864	52.9132
GOTERM_BP_DIRECT	GO:0035385~Roundabout signaling pathway	3	0.558659	0.0417059	OGN, SLIT2, SLIT3	464	12	16792	9.04741	1	0.708864	52.9132
GOTERM_BP_DIRECT	GO:0043116~negative regulation of vascular permeability	3	0.558659	0.0417059	PDE2A, ANGPT1, SLIT2	464	12	16792	9.04741	1	0.708864	52.9132
GOTERM_BP_DIRECT	GO:0071300~cellular response to retinoic acid	6	1.11732	0.0437855	MEF2C, SERPINF1, PTK6, RORB, FZD4, EPHA3	464	70	16792	3.10197	1	0.722607	54.6874
GOTERM_BP_DIRECT	GO:0043542~endothelial cell migration	4	0.744879	0.0447891	CYP1B1, PECAM1, ADGRA2, PTEN	464	29	16792	4.99168	1	0.726872	55.521
GOTERM_BP_DIRECT	GO:0060412~ventricular septum morphogenesis	4	0.744879	0.0447891	HEYL, TGFBR2, SMAD4, TGFBR3	464	29	16792	4.99168	1	0.726872	55.521
GOTERM_BP_DIRECT	GO:0042752~regulation of circadian rhythm	5	0.931099	0.0456501	CRY2, EZH2, RORB, MAPK10, FBXL3	464	49	16792	3.69282	1	0.729859	56.2245
GOTERM_BP_DIRECT	GO:0070098~chemokine-mediated signaling pathway	6	1.11732	0.0460822	CCL14, CCR2, CX3CR1, ACKR1, XCR1, CXCL12	464	71	16792	3.05828	1	0.729405	56.5736
GOTERM_BP_DIRECT	GO:0071391~cellular response to estrogen stimulus	3	0.558659	0.0484076	SFRP1, CRHBP, ESR1	464	13	16792	8.35146	1	0.743332	58.4076
GOTERM_BP_DIRECT	GO:0030818~negative regulation of cAMP biosynthetic process	3	0.558659	0.0484076	PDE2A, GRM7, LPAR1	464	13	16792	8.35146	1	0.743332	58.4076
GOTERM_BP_DIRECT	GO:0051145~smooth muscle cell differentiation	3	0.558659	0.0484076	MEF2C, FGF10, MKL2	464	13	16792	8.35146	1	0.743332	58.4076
GOTERM_BP_DIRECT	GO:0006957~complement activation, alternative pathway	3	0.558659	0.0484076	C7, C3, CFH	464	13	16792	8.35146	1	0.743332	58.4076
GOTERM_BP_DIRECT	GO:0007157~heterophilic cell-cell adhesion via plasma membrane cell adhesion molecules	5	0.931099	0.0485827	SELP, FAT4, CD209, JAML, CD200	464	50	16792	3.61897	1	0.740888	58.5427
GOTERM_BP_DIRECT	GO:0046326~positive regulation of glucose import	4	0.744879	0.0487813	GPC3, C1QTNF2, PIK3R1, CREBL2	464	30	16792	4.82529	1	0.738646	58.6954
GOTERM_BP_DIRECT	GO:0030449~regulation of complement activation	4	0.744879	0.0487813	C7, C3, CFH, PROS1	464	30	16792	4.82529	1	0.738646	58.6954
GOTERM_BP_DIRECT	GO:2000379~positive regulation of reactive oxygen species metabolic process	4	0.744879	0.0487813	PID1, AGTR1, CD36, TGFBR2	464	30	16792	4.82529	1	0.738646	58.6954
GOTERM_BP_DIRECT	GO:0030217~T cell differentiation	4	0.744879	0.0487813	PREX1, LEPR, PPP3CB, KIT	464	30	16792	4.82529	1	0.738646	58.6954
GOTERM_BP_DIRECT	GO:0007169~transmembrane receptor protein tyrosine kinase signaling pathway	7	1.30354	0.049539	CSF1, PTK6, TEK, JAK1, KIT, CSF1R, KDR	464	96	16792	2.63883	1	0.740516	59.2733
GOTERM_BP_DIRECT	GO:0071456~cellular response to hypoxia	7	1.30354	0.049539	SLC8A3, SFRP1, EPAS1, BCL2, FOXO3, PTEN, MGARP	464	96	16792	2.63883	1	0.740516	59.2733
GOTERM_CC_DIRECT	GO:0005578~proteinaceous extracellular matrix	33	6.14525	1.62232e-12	PODN, ADAMTSL2, COL21A1, ADAMTSL3, ELN, VIT, OGN, SMOC2, GPC3, CTGF, CRISPLD2, DPT, SPON1, TNXB, SPARCL1, MMP19, EFEMP1, CRTAP, MGP, PAPLN, SLIT2, SLIT3, WNT2B, VWF, OMD, FBLN1, COL14A1, SFRP1, FBLN5, TGFBR3, ADAMTS1, ADAMTS3, CHL1	491	268	18224	4.57026	5.6134e-10	5.6134e-10	2.21508e-09
GOTERM_CC_DIRECT	GO:0005886~plasma membrane	174	32.4022	6.64633e-11	SLC8A3, SLC9A9, ADCY3, SCN3A, IL6ST, PLPPR4, FGF10, LPAR1, ITSN1, S1PR2, PRKAR2B, AGTR1, AGTR2, DAB2, S1PR1, ANK2, CTGF, DNAJC9, SLCO1C1, GNG2, GLP2R, NEGR1, ADGRB3, RECK, KLRB1, TUB, KCND3, APOLD1, NCAM1, TNS2, CD36, CD34, LSAMP, CX3CR1, CCR2, PRCP, IGLV7-43, PDGFRA, VAMP2, ADGRA2, ABCA8, FXYD1, TNFAIP8L3, EMCN, IL1R1, ADCYAP1R1, JAML, FXYD6, SLCO2A1, KCNS2, CNR1, SERINC1, TEK, NRROS, CLASP2, LR…	491	4121	18224	1.56714	2.29963e-08	1.14981e-08	9.07451e-08
GOTERM_CC_DIRECT	GO:0005576~extracellular region	84	15.6425	5.05318e-09	A2M, COL21A1, FGF9, IL6ST, CXORF36, F13A1, IGFBP7, LEPR, FGF10, CXCL12, PTEN, OLFML1, OGN, AGTR2, CRY2, APOD, CTGF, GPX3, CFH, ANGPT1, GHR, TUB, PRG4, MMP19, APOLD1, COLEC11, SLIT2, SLIT3, CCDC3, CHRDL1, SERPINF1, PTGDS, IGLV7-43, CNTN4, NGFR, MFAP4, ADAMTS3, PROS1, ALDOA, C7, EMCN, IL1R1, C3, ELN, C1R, C1S, DCN, IL33, C1QTNF7, CRISPLD1, FOLR2, CRISPLD2, BCHE, TEK, PTX3, ANGPTL5, THBS4, LPL, SVEP…	491	1610	18224	1.93649	1.7484e-06	5.828e-07	6.89932e-06
GOTERM_CC_DIRECT	GO:0031012~extracellular matrix	28	5.21415	3.44527e-08	TSHZ2, COL21A1, IGFBP7, FGF10, DCN, ABI3BP, MMRN2, OGN, CD93, THBS4, SPON1, DPT, LPL, TNXB, MMP19, EFEMP1, MGP, LAMA2, VWF, FBLN1, COL14A1, SERPINF1, SFRP1, CLEC3B, FBLN5, ADAMTS3, MFAP4, CLEC14A	491	296	18224	3.51098	1.19205e-05	2.98015e-06	4.70396e-05
GOTERM_CC_DIRECT	GO:0005615~extracellular space	67	12.4767	1.44857e-06	FGF9, IL6ST, IGFBP7, CRHBP, FGF10, CXCL12, MMRN2, OGN, GPC3, APOD, CTGF, SEMA3G, DNAJC9, GPX3, CFH, ANGPT1, SPON1, GHR, SPARCL1, CRTAP, SLIT2, SLIT3, STOM, CBLN4, CD36, PTGDS, SERPINF1, CTSO, ADAMTS3, PROS1, CTSF, ALDOA, PODN, C3, CPQ, CSF1, KIT, DCN, IL33, OSTN, ABI3BP, C1QTNF2, PTX3, DPT, THBS4, SELP, LPL, TNXB, EFEMP1, SELENOP, S100A11, NLGN3, HGF, FRZB, WNT2B, FBLN1, OMD, CCL14, COL14A1, SFRP…	491	1347	18224	1.84616	0.000501081	0.000100236	0.00197778
GOTERM_CC_DIRECT	GO:0009986~cell surface	33	6.14525	2.91787e-05	IL1R1, ACVRL1, CLSTN2, ADCYAP1R1, FGF10, PLVAP, LPAR1, CDH5, SRPX, FOLR2, CD93, CLEC9A, TEK, LRFN5, GHR, CSF1R, RAMP3, FCER1A, LPL, NLGN3, FZD4, SLIT2, NCAM1, CD36, SFRP1, CD209, SFRP4, TGFBR3, NGFR, ADGRA2, SCARA5, ENG, F2R	491	542	18224	2.25984	0.0100452	0.00168125	0.0398316
GOTERM_CC_DIRECT	GO:0009897~external side of plasma membrane	18	3.35196	6.65775e-05	FCER1A, SELP, EMCN, IL6ST, TGFBR2, ASTN1, KIT, CXCL12, CDH5, EPHA5, NCAM1, S1PR1, CD36, CD34, PECAM1, TGFBR3, ENG, CLEC14A	491	213	18224	3.13657	0.0227733	0.00328553	0.0908628
GOTERM_CC_DIRECT	GO:0071953~elastic fiber	4	0.744879	7.5741e-05	FBLN1, FBLN5, ELN, MFAP4	491	4	18224	37.1161	0.0258669	0.00327056	0.103363
GOTERM_CC_DIRECT	GO:0016021~integral component of membrane	177	32.9609	0.000130829	SLC8A3, SLC9A9, ADCY3, SCN3A, IL6ST, TSPAN7, LPAR1, ITSN1, S1PR2, AGTR1, S1PR1, ROBO4, GLP2R, PI16, ADGRB3, KLRB1, APOLD1, CHODL, LHFP, METTL7A, MOXD1, TMEM132C, NCAM1, RNF130, CD36, KCNT2, CD34, LSAMP, CX3CR1, CCR2, TMEM170B, ADAMTS1, VAMP2, ADGRA2, SLITRK5, ABCA8, FXYD1, EMCN, IL1R1, ABCA9, CYP1B1, TMX4, ADCYAP1R1, ASTN1, HMP19, JAML, IL33, FXYD6, ABCA6, SLCO2A1, STX12, KCNS2, BCHE, CNR1, SERIN…	491	5163	18224	1.27243	0.0442605	0.00501735	0.178479
GOTERM_CC_DIRECT	GO:0005887~integral component of plasma membrane	62	11.5456	0.000164758	ADCY3, SLC8A3, STEAP4, ACVRL1, LRRC8C, TACR1, PLPPR4, TSPAN7, LPAR1, EDNRB, AGTR1, AGTR2, GPC3, SLCO1C1, MAS1L, CALCRL, XCR1, BOC, GHR, RAMP3, PTGER3, STOM, CLEC1A, CD36, CD34, GRM7, CCR2, CX3CR1, PDGFRA, SGCE, VAMP2, NGFR, JAM2, FXYD1, IL1R1, ADCYAP1R1, FPR1, PLPP1, PLPP3, SLCO2A1, CNR1, TEK, PKD2, CSF1R, FCER1A, SELP, TGFBR2, NLGN3, PTGFR, FZD4, CD1E, EPHA3, KDR, EPHA5, SLC16A2, LYVE1, GPR34, S…	491	1415	18224	1.62629	0.0554163	0.00568488	0.224717
GOTERM_CC_DIRECT	GO:0070062~extracellular exosome	106	19.7393	0.000215702	SCPEP1, A2M, IL6ST, ITSN1, CXCL12, MMRN2, OGN, PRKAR2B, DAB2, ASPA, APOD, ARL15, ROBO4, CFH, GNG2, PI16, NEGR1, NCALD, SPARCL1, MGP, ACTN3, METTL7A, NCAM1, SERPINF1, PRCP, VAMP2, ADAMTS3, MFAP4, ALDOA, STX12, SERINC1, CNKSR2, LPL, CACNA2D1, BHMT2, EFEMP1, S100A11, SELENOP, C16ORF89, LAMA2, THSD7A, OMD, LYVE1, COL14A1, SFRP1, CD209, TGFBR3, CLEC14A, KCTD12, RHOJ, STEAP4, WASF3, FGF9, IGFBP7, UCHL1…	491	2811	18224	1.39961	0.0719233	0.00676257	0.294105
GOTERM_CC_DIRECT	GO:0005604~basement membrane	10	1.8622	0.000264591	LAMA2, SMOC2, FBLN1, SERPINF1, FGF9, FREM1, CCDC80, ADAMTS1, THBS4, MMRN2	491	79	18224	4.69824	0.0874939	0.00760101	0.360653
GOTERM_CC_DIRECT	GO:0045121~membrane raft	15	2.7933	0.00140685	TGFBR2, RFTN2, KDR, STOM, PRKAR2B, EDNRB, STX12, CD36, S1PR1, ANK2, CNR1, SDPR, PECAM1, TEK, ANGPT1	491	206	18224	2.70263	0.385603	0.036777	1.90383
GOTERM_CC_DIRECT	GO:0070022~transforming growth factor beta receptor homodimeric complex	3	0.558659	0.00417602	DAB2, TGFBR2, ENG	491	4	18224	27.8371	0.764943	0.0982549	5.55347
GOTERM_CC_DIRECT	GO:0005614~interstitial matrix	4	0.744879	0.00451882	SMOC2, CCDC80, VIT, ABI3BP	491	13	18224	11.4203	0.791341	0.0991984	5.9964
GOTERM_CC_DIRECT	GO:0043198~dendritic shaft	5	0.931099	0.0102275	PRKAR2B, JPH4, PREX1, GRM7, LPAR1	491	32	18224	5.79939	0.971474	0.199332	13.0955
GOTERM_CC_DIRECT	GO:0031225~anchored component of membrane	9	1.67598	0.0112952	RECK, ART4, NCAM1, LPL, GPC3, LSAMP, GFRA1, CNTN4, NEGR1	491	113	18224	2.95615	0.980364	0.206418	14.3666
GOTERM_CC_DIRECT	GO:0031093~platelet alpha granule lumen	6	1.11732	0.0158955	ALDOA, VWF, A2M, F13A1, HGF, PROS1	491	55	18224	4.04903	0.996089	0.265086	19.6495
GOTERM_CC_DIRECT	GO:0043197~dendritic spine	8	1.48976	0.0182739	LAMA2, SLC8A3, PRKAR2B, DNM3, MAP1B, PALMD, LPAR1, PTEN	491	100	18224	2.96929	0.998307	0.285274	22.2607
GOTERM_CC_DIRECT	GO:0098794~postsynapse	4	0.744879	0.0203497	SLC17A7, MEF2C, NLGN3, ADGRB3	491	22	18224	6.74838	0.999186	0.299304	24.4752
GOTERM_CC_DIRECT	GO:0043235~receptor complex	9	1.67598	0.0214674	RAMP3, LEPR, GRM7, ADCYAP1R1, TGFBR2, TGFBR3, ENG, SLITRK5, GHR	491	127	18224	2.63027	0.999452	0.300614	25.6432
GOTERM_CC_DIRECT	GO:0042383~sarcolemma	7	1.30354	0.0269399	LAMA2, SLC8A3, FXYD1, KCND3, ABCC9, ANK2, SGCE	491	85	18224	3.05662	0.999921	0.349167	31.1243
GOTERM_CC_DIRECT	GO:0005901~caveola	6	1.11732	0.0304157	DLC1, SDPR, ADCYAP1R1, TGFBR2, PLVAP, F2R	491	65	18224	3.4261	0.999977	0.371652	34.4085
GOTERM_CC_DIRECT	GO:0000790~nuclear chromatin	11	2.04842	0.0361063	TAL1, AR, TAF4, UHRF1, EZH2, SMAD4, ESR1, ASF1B, NFATC2, TCF4, SMARCA2	491	193	18224	2.11542	0.999997	0.41149	39.4738
GOTERM_CC_DIRECT	GO:0031226~intrinsic component of plasma membrane	4	0.744879	0.0384773	SLC8A3, S1PR1, PDGFRA, SCN4B	491	28	18224	5.3023	0.999999	0.419022	41.4753
GOTERM_CC_DIRECT	GO:0009925~basal plasma membrane	4	0.744879	0.0458598	EPS15, CD34, TEK, PKD2	491	30	18224	4.94881	1	0.464592	47.3211
GOTERM_CC_DIRECT	GO:0031092~platelet alpha granule membrane	3	0.558659	0.046265	SELP, CD36, PECAM1	491	13	18224	8.56525	1	0.455033	47.6257
GOTERM_MF_DIRECT	GO:0008201~heparin binding	21	3.91061	9.97784e-09	SELP, LPL, TNXB, FGF9, CCDC80, FGF10, ABI3BP, SLIT2, SLIT3, OGN, SMOC2, SFRP1, CLEC3B, CTGF, CRISPLD2, CFH, TGFBR3, ADAMTS1, PAFAH1B1, ADAMTS3, THBS4	451	160	16881	4.91271	6.52549e-06	6.52549e-06	1.49102e-05
GOTERM_MF_DIRECT	GO:0005509~calcium ion binding	41	7.63501	8.82854e-06	CLSTN2, TBC1D9, C1R, C1S, ITSN1, CDH5, SMOC2, CD93, FAT4, PHF24, PPP3CB, PKD2, THBS4, SVEP1, SWAP70, NCALD, SPARCL1, PCDH10, MMP19, EFEMP1, S100A11, PCDH9, MGP, MAN1A1, ACTN3, PCDH17, MAN1C1, SLIT2, S100A12, SLIT3, EPS15, FBLN1, SNED1, PLSCR4, STAB1, CLEC3B, GRM7, FBLN5, PROS1, ADGRL4, TLL1	451	717	16881	2.14036	0.00575725	0.00288278	0.013192
GOTERM_MF_DIRECT	GO:0001077~transcriptional activator activity, RNA polymerase II core promoter proximal region sequence-specific binding	20	3.72439	1.95982e-05	MEF2C, HLF, AR, SSBP2, EPAS1, STAT5B, SMAD4, ESR1, TCF21, FLI1, MEOX2, EBF3, MEOX1, EBF2, HEYL, EBF1, TCF4, NFATC2, NFIA, NFIB	451	236	16881	3.17205	0.0127356	0.00426333	0.0292823
GOTERM_MF_DIRECT	GO:0030246~carbohydrate binding	18	3.35196	2.07062e-05	KLRB1, SELP, EMCN, SVEP1, CHODL, CLEC10A, CLEC1A, KLRG1, CD93, CD34, CLEC3B, FREM1, CD209, GFPT2, CLEC9A, GALNT16, CD302, CLEC14A	451	196	16881	3.43746	0.0134507	0.00337978	0.0309376
GOTERM_MF_DIRECT	GO:0005178~integrin binding	11	2.04842	0.000494158	S1PR2, VWF, FBLN1, TNXB, CTGF, FBLN5, JAML, ACTN3, PLPP3, KDR, THBS4	451	105	16881	3.92125	0.276214	0.0626062	0.7359
GOTERM_MF_DIRECT	GO:0005024~transforming growth factor beta-activated receptor activity	4	0.744879	0.000608	ACVRL1, TGFBR2, TGFBR3, ENG	451	7	16881	21.3887	0.328172	0.0641426	0.904716
GOTERM_MF_DIRECT	GO:0050431~transforming growth factor beta binding	5	0.931099	0.000702836	ACVRL1, CD36, TGFBR2, TGFBR3, ENG	451	16	16881	11.6969	0.3686	0.063577	1.04514
GOTERM_MF_DIRECT	GO:0005539~glycosaminoglycan binding	5	0.931099	0.00113279	TGFBR2, TGFBR3, DCN, VIT, ENG	451	18	16881	10.3973	0.523489	0.0884949	1.67947
GOTERM_MF_DIRECT	GO:0003682~chromatin binding	22	4.09683	0.00193883	MEF2C, AR, TSHZ2, ERG, SVEP1, TSHZ1, STAT5B, EZH2, SMAD4, ESR1, TLE4, NAP1L2, ZEB1, TAL1, FLI1, MEOX1, EBF2, TCF4, NFATC2, SMARCA2, HELLS, NFIA	451	391	16881	2.10604	0.718951	0.131533	2.85843
GOTERM_MF_DIRECT	GO:0005518~collagen binding	7	1.30354	0.00515264	VWF, PODN, COL14A1, SPARCL1, SMAD4, DCN, ABI3BP	451	60	16881	4.36685	0.965903	0.286701	7.42924
GOTERM_MF_DIRECT	GO:0019838~growth factor binding	5	0.931099	0.00537696	A2M, IL6ST, TEK, GHR, KDR	451	27	16881	6.93151	0.970578	0.274248	7.74066
GOTERM_MF_DIRECT	GO:0044325~ion channel binding	9	1.67598	0.0107443	TRDN, FXYD1, KCND3, ABCC9, ANK2, PKD2, SCN4B, ACTN3, CDH5	451	113	16881	2.98116	0.999145	0.444971	14.907
GOTERM_MF_DIRECT	GO:0005088~Ras guanyl-nucleotide exchange factor activity	9	1.67598	0.0118665	NCAM1, FGF9, TEK, PDGFRA, FGF10, JAK1, GFRA1, ANGPT1, KIT	451	115	16881	2.92932	0.999593	0.451489	16.3381
GOTERM_MF_DIRECT	GO:0042803~protein homodimerization activity	31	5.77281	0.0129923	IL6ST, CPQ, CSF1, PLVAP, JAML, KIT, BLOC1S6, BCL2, PKD2, ANO2, PAFAH1B1, TCF4, GHR, CSF1R, GIMAP7, SMAD4, S100A11, C16ORF89, ACTN3, FZD4, SLIT2, STOM, VWF, SYNE1, PDE2A, FBLN5, CCR2, HEYL, PDGFRA, ENG, CD200	451	730	16881	1.5895	0.999807	0.45714	17.7512
GOTERM_MF_DIRECT	GO:0005248~voltage-gated sodium channel activity	4	0.744879	0.0153108	SCN3A, PKD2, SCN4B, SCN7A	451	20	16881	7.48603	0.999959	0.489678	20.5914
GOTERM_MF_DIRECT	GO:0004714~transmembrane receptor protein tyrosine kinase activity	5	0.931099	0.017987	TEK, PDGFRA, KIT, CSF1R, KDR	451	38	16881	4.92502	0.999993	0.523797	23.7561
GOTERM_MF_DIRECT	GO:0042813~Wnt-activated receptor activity	4	0.744879	0.0198886	SFRP1, SFRP4, FRZB, FZD4	451	22	16881	6.80548	0.999998	0.538299	25.9328
GOTERM_MF_DIRECT	GO:0048495~Roundabout binding	3	0.558659	0.0225466	OGN, SLIT2, SLIT3	451	9	16881	12.4767	1	0.563327	28.8784
GOTERM_MF_DIRECT	GO:0042577~lipid phosphatase activity	3	0.558659	0.0276924	PLPPR4, PLPP1, PLPP3	451	10	16881	11.229	1	0.619644	34.2727
GOTERM_MF_DIRECT	GO:0042626~ATPase activity, coupled to transmembrane movement of substances	5	0.931099	0.0292273	ABCA8, ABCA10, ABCC9, ABCA9, ABCA6	451	44	16881	4.25343	1	0.620908	35.8062
GOTERM_MF_DIRECT	GO:0004872~receptor activity	12	2.23464	0.0313417	RAMP3, LYVE1, KLRG1, CD93, ADCYAP1R1, TEK, ROBO4, ACKR1, GUCY1A3, NLGN3, NGFR, CD200	451	217	16881	2.06987	1	0.629052	37.8642
GOTERM_MF_DIRECT	GO:0004222~metalloendopeptidase activity	8	1.48976	0.0315933	TSHZ2, ADAMTSL2, MMP19, ADAM33, ADAMTS1, PAPLN, ADAMTS3, TLL1	451	113	16881	2.64992	1	0.614933	38.1049
GOTERM_MF_DIRECT	GO:0008195~phosphatidate phosphatase activity	3	0.558659	0.0332581	PLPPR4, PLPP1, PLPP3	451	11	16881	10.2082	1	0.617784	39.676
GOTERM_MF_DIRECT	GO:0048185~activin binding	3	0.558659	0.0392177	ACVRL1, TGFBR3, ENG	451	12	16881	9.35754	1	0.663852	45.0005
GOTERM_MF_DIRECT	GO:0008134~transcription factor binding	14	2.60708	0.0413108	TAF4, AR, EPAS1, ESR1, RORB, ZEB1, AGTR2, CD34, BCL2, HEYL, GPX3, NFATC2, NFIA, PIK3R1	451	284	16881	1.84515	1	0.668341	46.764
GOTERM_MF_DIRECT	GO:0017147~Wnt-protein binding	4	0.744879	0.0487413	SFRP1, SFRP4, FRZB, FZD4	451	31	16881	4.8297	1	0.715471	52.6076
Abbreviations: BP, molecular function; CC, cellular component; MF,molecular function; GO, Gene Ontology.
