# Supplementary material for: Prognostic value of Glypican family genes in early-stage pancreatic ductal adenocarcinoma after pancreaticoduodenectomy and possible mechanisms
Source: BMC Gastroenterol. 2020 Dec 10;20:415. doi: 10.1186/s12876-020-01560-0 (PMC7731467; doi:10.1186/s12876-020-01560-0)
Supplement: Supplementary file 8 — Additional file 8: Table 8. Kyoto Encyclopedia of Genes and Genomes pathways of Glypican3 and its co-expression genes in The Cancer Genome Atlas database. [file 12876_2020_1560_MOESM8_ESM.xlsx]

## Sheet: Sheet1
Supplementary Table8 Kyoto Encyclopedia of Genes and Genomes pathways of Glypican3 and its co-expression genes in The Cancer Genome Atlas database.
Category	Term	Count	%	PValue	Genes	List Total	Pop Hits	Pop Total	Fold Enrichment	Bonferroni	Benjamini	FDR
KEGG_PATHWAY	hsa05200:Pathways in cancer	30	5.58659	2.20139e-06	ADCY3, FGF9, STAT5B, FGF10, GNG11, KIT, LPAR1, CXCL12, PTEN, AGTR1, EDNRB, BCL2, GNG2, PIK3R1, AKT3, CSF1R, AR, PTGER3, EPAS1, TGFBR2, SMAD4, RUNX1T1, HGF, MAPK10, FZD4, WNT2B, LAMA2, PDGFRA, JAK1, F2R	199	393	6879	2.63877	0.000459986	0.000459986	0.00277906
KEGG_PATHWAY	hsa04151:PI3K-Akt signaling pathway	26	4.84171	1.62736e-05	FGF9, CSF1, FGF10, GNG11, LPAR1, KIT, FOXO3, PTEN, BCL2, TEK, ANGPT1, GNG2, PIK3R1, AKT3, GHR, CSF1R, THBS4, TNXB, HGF, KDR, LAMA2, VWF, PDGFRA, JAK1, NGFR, F2R	199	345	6879	2.60511	0.00339543	0.00169916	0.0205423
KEGG_PATHWAY	hsa04015:Rap1 signaling pathway	19	3.53818	3.07744e-05	ADCY3, FGF9, CSF1, FPR1, FGF10, LPAR1, KIT, HGF, KDR, CNR1, TEK, PDGFRA, ANGPT1, NGFR, PRKD3, AKT3, PIK3R1, F2R, CSF1R	199	210	6879	3.12757	0.00641131	0.00214169	0.0388435
KEGG_PATHWAY	hsa04610:Complement and coagulation cascades	10	1.8622	0.000143668	C7, VWF, A2M, C3, F13A1, CFH, C1R, C1S, PROS1, F2R	199	69	6879	5.00983	0.0295825	0.0074791	0.181219
KEGG_PATHWAY	hsa04014:Ras signaling pathway	17	3.16574	0.000760622	FGF9, CSF1, FGF10, GNG11, MAPK10, KIT, HGF, RGL1, KDR, TEK, PDGFRA, GNG2, ANGPT1, NGFR, AKT3, PIK3R1, CSF1R	199	226	6879	2.60024	0.14703	0.0313056	0.955996
KEGG_PATHWAY	hsa04080:Neuroactive ligand-receptor interaction	18	3.35196	0.00250798	PTGER3, LEPR, TACR1, ADCYAP1R1, FPR1, LPAR1, PTGFR, S1PR2, EDNRB, AGTR1, AGTR2, S1PR1, GRM7, CNR1, CALCRL, GLP2R, GHR, F2R	199	277	6879	2.24629	0.408342	0.0837547	3.1204
KEGG_PATHWAY	hsa05144:Malaria	7	1.30354	0.00262823	KLRB1, SELP, CD36, PECAM1, ACKR1, HGF, THBS4	199	49	6879	4.93826	0.423064	0.075567	3.26773
KEGG_PATHWAY	hsa04917:Prolactin signaling pathway	8	1.48976	0.00412089	SOCS2, SOCS3, STAT5B, ESR1, FOXO3, MAPK10, AKT3, PIK3R1	199	71	6879	3.89497	0.578124	0.102265	5.07952
KEGG_PATHWAY	hsa04380:Osteoclast differentiation	11	2.04842	0.0043605	IL1R1, SOCS3, CSF1, TGFBR2, PPP3CB, JAK1, MAPK10, NFATC2, AKT3, PIK3R1, CSF1R	199	131	6879	2.90264	0.598817	0.0965025	5.36743
KEGG_PATHWAY	hsa04062:Chemokine signaling pathway	13	2.42086	0.00722718	ADCY3, PREX1, STAT5B, GNG11, FOXO3, CXCL12, CCL14, CCR2, CX3CR1, GNG2, XCR1, AKT3, PIK3R1	199	186	6879	2.41603	0.780404	0.140665	8.75017
KEGG_PATHWAY	hsa05212:Pancreatic cancer	7	1.30354	0.0106297	ARHGEF6, TGFBR2, SMAD4, JAK1, MAPK10, AKT3, PIK3R1	199	65	6879	3.72269	0.892848	0.183759	12.6206
KEGG_PATHWAY	hsa04920:Adipocytokine signaling pathway	7	1.30354	0.0150005	CPT1C, CD36, SOCS3, LEPR, MAPK10, ACACB, AKT3	199	70	6879	3.45678	0.957526	0.231441	17.3706
KEGG_PATHWAY	hsa04510:Focal adhesion	13	2.42086	0.015501	TNXB, HGF, MAPK10, ACTN3, PTEN, KDR, LAMA2, VWF, BCL2, PDGFRA, AKT3, PIK3R1, THBS4	199	206	6879	2.18147	0.961806	0.222102	17.8991
KEGG_PATHWAY	hsa04022:cGMP-PKG signaling pathway	11	2.04842	0.0155147	ADCY3, SLC8A3, MEF2C, EDNRB, AGTR1, PDE2A, GTF2IRD1, PPP3CB, GUCY1A3, NFATC2, AKT3	199	158	6879	2.40662	0.961917	0.208185	17.9135
KEGG_PATHWAY	hsa05218:Melanoma	7	1.30354	0.0160048	FGF9, PDGFRA, FGF10, HGF, PTEN, AKT3, PIK3R1	199	71	6879	3.4081	0.965681	0.201327	18.4279
KEGG_PATHWAY	hsa05150:Staphylococcus aureus infection	6	1.11732	0.0189686	SELP, C3, CFH, FPR1, C1R, C1S	199	54	6879	3.84087	0.98173	0.221322	21.4759
KEGG_PATHWAY	hsa04360:Axon guidance	9	1.67598	0.0297117	EPHA5, SEMA3G, PPP3CB, DPYSL2, NFATC2, CXCL12, SLIT2, EPHA3, SLIT3	199	127	6879	2.44969	0.998171	0.309829	31.6667
KEGG_PATHWAY	hsa05166:HTLV-I infection	14	2.60708	0.0312054	ADCY3, IL1R1, TGFBR2, STAT5B, SMAD4, FZD4, WNT2B, MAP3K3, PPP3CB, PDGFRA, JAK1, NFATC2, AKT3, PIK3R1	199	254	6879	1.90531	0.998674	0.307955	32.983
KEGG_PATHWAY	hsa05210:Colorectal cancer	6	1.11732	0.0323305	BCL2, TGFBR2, SMAD4, MAPK10, AKT3, PIK3R1	199	62	6879	3.34527	0.99896	0.303377	33.9589
KEGG_PATHWAY	hsa04020:Calcium signaling pathway	11	2.04842	0.0334357	ADCY3, SLC8A3, EDNRB, AGTR1, PTGER3, TACR1, PDE1A, PPP3CB, PDGFRA, PTGFR, F2R	199	179	6879	2.12428	0.999181	0.299092	34.9048
KEGG_PATHWAY	hsa04931:Insulin resistance	8	1.48976	0.035699	CD36, SOCS3, GFPT2, MAPK10, ACACB, PTEN, AKT3, PIK3R1	199	108	6879	2.56058	0.999498	0.303569	36.8031
KEGG_PATHWAY	hsa02010:ABC transporters	5	0.931099	0.0368904	ABCA8, ABCA10, ABCC9, ABCA9, ABCA6	199	44	6879	3.92816	0.999613	0.300288	37.7818
KEGG_PATHWAY	hsa04640:Hematopoietic cell lineage	7	1.30354	0.0388302	IL1R1, CD36, CD34, CSF1, KIT, CD1E, CSF1R	199	87	6879	2.78132	0.999746	0.302241	39.3454
KEGG_PATHWAY	hsa04068:FoxO signaling pathway	9	1.67598	0.0390491	S1PR1, PLK1, TGFBR2, SMAD4, FOXO3, MAPK10, PTEN, AKT3, PIK3R1	199	134	6879	2.32172	0.999758	0.293103	39.5195
KEGG_PATHWAY	hsa04060:Cytokine-cytokine receptor interaction	13	2.42086	0.0471604	IL1R1, IL6ST, CSF1, LEPR, TGFBR2, CXCL12, CCL14, CX3CR1, CCR2, NGFR, XCR1, GHR, CSF1R	199	243	6879	1.84931	0.999959	0.332263	45.6574
Abbreviations: KEGG, Kyoto Encyclopedia of Genes and Genomes.
