# Supplementary material for: Prognostic value of Glypican family genes in early-stage pancreatic ductal adenocarcinoma after pancreaticoduodenectomy and possible mechanisms
Source: BMC Gastroenterol. 2020 Dec 10;20:415. doi: 10.1186/s12876-020-01560-0 (PMC7731467; doi:10.1186/s12876-020-01560-0)
Supplement: Supplementary file 10 — Additional file 10: Table 10. Gene Ontology terms of Glypican5 and its co-expression genes in The Cancer Genome Atlas database. [file 12876_2020_1560_MOESM10_ESM.xlsx]

## Sheet: GPC5 GO
Supplementary Table 10 Gene Ontology terms of Glypican5 and its co-expression genes in The Cancer Genome Atlas database.
Category	Term	Count	%	PValue	Genes	List Total	Pop Hits	Pop Total	Fold Enrichment	Bonferroni	Benjamini	FDR
GOTERM_BP_DIRECT	GO:0006644~phospholipid metabolic process	3	13.6364	0.000901101	PLA2G10, GATA6, LPCAT4	15	54	16792	62.1926	0.143635	0.143635	1.09594
GOTERM_BP_DIRECT	GO:0036148~phosphatidylglycerol acyl-chain remodeling	2	9.09091	0.0149088	PLA2G10, LPCAT4	15	18	16792	124.385	0.924499	0.725226	16.7744
GOTERM_BP_DIRECT	GO:0036150~phosphatidylserine acyl-chain remodeling	2	9.09091	0.0149088	PLA2G10, LPCAT4	15	18	16792	124.385	0.924499	0.725226	16.7744
GOTERM_BP_DIRECT	GO:0036152~phosphatidylethanolamine acyl-chain remodeling	2	9.09091	0.0198323	PLA2G10, LPCAT4	15	24	16792	93.2889	0.968109	0.682881	21.719
GOTERM_BP_DIRECT	GO:0055007~cardiac muscle cell differentiation	2	9.09091	0.0222855	GATA6, SLC9A1	15	27	16792	82.9235	0.979276	0.620581	24.0806
GOTERM_BP_DIRECT	GO:0036151~phosphatidylcholine acyl-chain remodeling	2	9.09091	0.0222855	PLA2G10, LPCAT4	15	27	16792	82.9235	0.979276	0.620581	24.0806
GOTERM_BP_DIRECT	GO:0006654~phosphatidic acid biosynthetic process	2	9.09091	0.0287995	PLA2G10, LPCAT4	15	35	16792	63.9695	0.993437	0.634046	30.0376
GOTERM_CC_DIRECT	GO:0005667~transcription factor complex	3	13.6364	0.0107003	GFI1B, GATA6, ZFPM1	16	193	18224	17.7047	0.335554	0.335554	9.26464
GOTERM_MF_DIRECT	GO:0001085~RNA polymerase II transcription factor binding	3	13.6364	0.000675872	GFI1B, GATA6, ZFPM1	15	47	16881	71.834	0.0577615	0.0577615	0.729649
GOTERM_MF_DIRECT	GO:0000979~RNA polymerase II core promoter sequence-specific DNA binding	2	9.09091	0.0462659	GATA6, ZFPM1	15	57	16881	39.4877	0.984526	0.875605	40.1361
Abbreviations: BP, molecular function; CC, cellular component; MF,molecular function; GO, Gene Ontology.
