# Supplementary material for: Prognostic value of Glypican family genes in early-stage pancreatic ductal adenocarcinoma after pancreaticoduodenectomy and possible mechanisms
Source: BMC Gastroenterol. 2020 Dec 10;20:415. doi: 10.1186/s12876-020-01560-0 (PMC7731467; doi:10.1186/s12876-020-01560-0)
Supplement: Supplementary file 12 — Additional file 12: Table 12. Gene Set Enrichment Analysis results of c6 enrichment for low Glypican2 expression in The Cancer Genome Atlas database. [file 12876_2020_1560_MOESM12_ESM.xlsx]

## Sheet: Sheet1
Supplementary Table 12 Gene Set Enrichment Analysis results of c6 enrichment for low Glypican2 expression in The Cancer Genome Atlas database.
NAME	GS<br> follow link to MSigDB	GS DETAILS	SIZE	ES	NES	NOM p-val	FDR q-val	FWER p-val	RANK AT MAX	LEADING EDGE
PGF_UP.V1_UP	PGF_UP.V1_UP	Details ...	185	0.630743	2.12701	0	0.00425251	0.004	6339	tags=63%, list=20%, signal=78%
ERBB2_UP.V1_DN	ERBB2_UP.V1_DN	Details ...	189	0.592144	2.04229	0.00206186	0.00736722	0.008	6434	tags=55%, list=20%, signal=69%
TBK1.DF_DN	TBK1.DF_DN	Details ...	280	0.581181	1.90848	0.00603622	0.039632	0.054	6769	tags=56%, list=21%, signal=70%
MEK_UP.V1_DN	MEK_UP.V1_DN	Details ...	185	0.486035	1.89442	0	0.0376691	0.062	6653	tags=46%, list=21%, signal=58%
RB_P130_DN.V1_DN	RB_P130_DN.V1_DN	Details ...	139	0.497883	1.8101	0.016	0.0771347	0.13	5826	tags=45%, list=18%, signal=54%
VEGF_A_UP.V1_DN	VEGF_A_UP.V1_DN	Details ...	191	0.503549	1.76015	0.0390144	0.10356	0.195	7654	tags=52%, list=24%, signal=69%
EIF4E_DN	EIF4E_DN	Details ...	95	0.514983	1.74534	0.011811	0.100567	0.21	6123	tags=46%, list=19%, signal=57%
LTE2_UP.V1_UP	LTE2_UP.V1_UP	Details ...	184	0.417414	1.73815	0	0.0962565	0.225	7576	tags=40%, list=24%, signal=52%
KRAS.KIDNEY_UP.V1_UP	KRAS.KIDNEY_UP.V1_UP	Details ...	137	0.574775	1.68413	0.0440882	0.139266	0.328	6631	tags=56%, list=21%, signal=71%
EGFR_UP.V1_DN	EGFR_UP.V1_DN	Details ...	186	0.390865	1.66995	0.00618557	0.138494	0.349	6435	tags=39%, list=20%, signal=49%
RAF_UP.V1_UP	RAF_UP.V1_UP	Details ...	189	0.432496	1.66635	0.0146138	0.129114	0.352	6365	tags=38%, list=20%, signal=47%
BMI1_DN.V1_DN	BMI1_DN.V1_DN	Details ...	135	0.403477	1.66495	0.00402414	0.118984	0.355	6165	tags=36%, list=19%, signal=44%
BMI1_DN_MEL18_DN.V1_DN	BMI1_DN_MEL18_DN.V1_DN	Details ...	143	0.414441	1.65771	0.00397614	0.114601	0.362	6466	tags=39%, list=20%, signal=49%
RAF_UP.V1_DN	RAF_UP.V1_DN	Details ...	188	0.429252	1.65701	0.0122699	0.107059	0.362	6719	tags=40%, list=21%, signal=50%
KRAS.300_UP.V1_UP	KRAS.300_UP.V1_UP	Details ...	135	0.451472	1.65632	0.019685	0.100637	0.364	6653	tags=44%, list=21%, signal=55%
LTE2_UP.V1_DN	LTE2_UP.V1_DN	Details ...	189	0.439077	1.64842	0.028866	0.100748	0.378	6208	tags=39%, list=20%, signal=48%
KRAS.50_UP.V1_UP	KRAS.50_UP.V1_UP	Details ...	47	0.535561	1.6475	0.0219124	0.0956323	0.379	5987	tags=51%, list=19%, signal=63%
STK33_SKM_DN	STK33_SKM_DN	Details ...	255	0.354232	1.63629	0.00195312	0.0978368	0.405	6264	tags=32%, list=20%, signal=39%
PRC2_EED_UP.V1_UP	PRC2_EED_UP.V1_UP	Details ...	180	0.366349	1.60933	0.0038835	0.113696	0.464	5577	tags=32%, list=18%, signal=39%
STK33_DN	STK33_DN		263	0.330278	1.55868	0.00974659	0.136232	0.564	6327	tags=32%, list=20%, signal=39%
PDGF_ERK_DN.V1_UP	PDGF_ERK_DN.V1_UP		143	0.351636	1.5585	0.00990099	0.130643	0.565	9142	tags=44%, list=29%, signal=62%
GLI1_UP.V1_UP	GLI1_UP.V1_UP		22	0.493724	1.55384	0.0381526	0.124396	0.572	7773	tags=55%, list=24%, signal=72%
TGFB_UP.V1_DN	TGFB_UP.V1_DN		182	0.329155	1.53483	0.00603622	0.137475	0.607	7603	tags=36%, list=24%, signal=47%
STK33_NOMO_DN	STK33_NOMO_DN		265	0.322279	1.51937	0.015625	0.147108	0.636	8464	tags=42%, list=27%, signal=57%
MEL18_DN.V1_DN	MEL18_DN.V1_DN		141	0.38079	1.51731	0.0226804	0.143674	0.637	7256	tags=39%, list=23%, signal=50%
CAHOY_ASTROCYTIC	CAHOY_ASTROCYTIC		98	0.368095	1.49353	0.022541	0.157098	0.675	6726	tags=38%, list=21%, signal=48%
NRL_DN.V1_DN	NRL_DN.V1_DN		126	0.331601	1.47669	0.0282258	0.169524	0.706	5799	tags=29%, list=18%, signal=35%
NFE2L2.V2	NFE2L2.V2		428	0.309273	1.44282	0.0220441	0.205581	0.769	9049	tags=41%, list=28%, signal=57%
CYCLIN_D1_UP.V1_DN	CYCLIN_D1_UP.V1_DN		183	0.319272	1.42582	0.0184049	0.207608	0.787	7408	tags=37%, list=23%, signal=48%
Abbreviations: ES, Enrichment Score; NES, Normalized Enrichment Score; FDR, False Discovery Rate.
