# Supplementary material for: Prognostic value of Glypican family genes in early-stage pancreatic ductal adenocarcinoma after pancreaticoduodenectomy and possible mechanisms
Source: BMC Gastroenterol. 2020 Dec 10;20:415. doi: 10.1186/s12876-020-01560-0 (PMC7731467; doi:10.1186/s12876-020-01560-0)
Supplement: Supplementary file 13 — Additional file 13: Table 13. Gene Set Enrichment Analysis results of c2 enrichment for high Glypican3 expression in The Cancer Genome Atlas database. [file 12876_2020_1560_MOESM13_ESM.xlsx]

## Sheet: Sheet1
Supplementary Table 13 Gene Set Enrichment Analysis results of c2 enrichment for high Glypican3 expression in The Cancer Genome Atlas database.
NAME	GS<br> follow link to MSigDB	GS DETAILS	SIZE	ES	NES	NOM p-val	FDR q-val	FWER p-val	RANK AT MAX	LEADING EDGE
BOQUEST_STEM_CELL_CULTURED_VS_FRESH_DN	BOQUEST_STEM_CELL_CULTURED_VS_FRESH_DN	Details ...	30	0.806281	2.08814	0	0.182905	0.148	2963	tags=70%, list=9%, signal=77%
DELYS_THYROID_CANCER_DN	DELYS_THYROID_CANCER_DN	Details ...	231	0.59889	2.06502	0	0.180489	0.206	6130	tags=50%, list=19%, signal=61%
WAMUNYOKOLI_OVARIAN_CANCER_GRADES_1_2_DN	WAMUNYOKOLI_OVARIAN_CANCER_GRADES_1_2_DN	Details ...	69	0.65922	2.04795	0	0.172811	0.245	3436	tags=46%, list=11%, signal=52%
BOQUEST_STEM_CELL_UP	BOQUEST_STEM_CELL_UP	Details ...	257	0.651628	2.03514	0	0.165914	0.271	3253	tags=45%, list=10%, signal=49%
SWEET_LUNG_CANCER_KRAS_DN	SWEET_LUNG_CANCER_KRAS_DN	Details ...	393	0.546305	2.03367	0.0019305	0.142006	0.274	5706	tags=45%, list=18%, signal=54%
KONDO_PROSTATE_CANCER_WITH_H3K27ME3	KONDO_PROSTATE_CANCER_WITH_H3K27ME3	Details ...	145	0.55996	2.02114	0	0.144227	0.299	4778	tags=40%, list=15%, signal=47%
KEGG_NEUROACTIVE_LIGAND_RECEPTOR_INTERACTION	KEGG_NEUROACTIVE_LIGAND_RECEPTOR_INTERACTION	Details ...	252	0.523827	2.01377	0	0.14112	0.318	7863	tags=54%, list=25%, signal=72%
MARTORIATI_MDM4_TARGETS_NEUROEPITHELIUM_DN	MARTORIATI_MDM4_TARGETS_NEUROEPITHELIUM_DN	Details ...	152	0.58983	2.01122	0	0.130523	0.327	5784	tags=53%, list=18%, signal=65%
BOQUEST_STEM_CELL_DN	BOQUEST_STEM_CELL_DN	Details ...	215	0.547532	2.00471	0.0019802	0.126533	0.341	4642	tags=46%, list=15%, signal=53%
SMID_BREAST_CANCER_NORMAL_LIKE_UP	SMID_BREAST_CANCER_NORMAL_LIKE_UP	Details ...	473	0.689009	2.00434	0	0.115472	0.343	5007	tags=62%, list=16%, signal=73%
WONG_ENDMETRIUM_CANCER_DN	WONG_ENDMETRIUM_CANCER_DN	Details ...	75	0.734067	2.00205	0	0.109874	0.348	4121	tags=61%, list=13%, signal=70%
PLASARI_NFIC_TARGETS_BASAL_DN	PLASARI_NFIC_TARGETS_BASAL_DN	Details ...	18	0.764478	2.00187	0	0.101567	0.348	1431	tags=50%, list=5%, signal=52%
VECCHI_GASTRIC_CANCER_EARLY_DN	VECCHI_GASTRIC_CANCER_EARLY_DN	Details ...	363	0.621006	1.99557	0	0.102536	0.368	5252	tags=53%, list=17%, signal=63%
BAELDE_DIABETIC_NEPHROPATHY_UP	BAELDE_DIABETIC_NEPHROPATHY_UP	Details ...	88	0.542057	1.99552	0.00197628	0.0958105	0.369	3599	tags=38%, list=11%, signal=42%
ROSS_AML_WITH_PML_RARA_FUSION	ROSS_AML_WITH_PML_RARA_FUSION	Details ...	78	0.509658	1.99451	0	0.0911727	0.371	3654	tags=37%, list=12%, signal=42%
WANG_IMMORTALIZED_BY_HOXA9_AND_MEIS1_DN	WANG_IMMORTALIZED_BY_HOXA9_AND_MEIS1_DN	Details ...	22	0.751887	1.98977	0.00392157	0.0906642	0.379	3175	tags=64%, list=10%, signal=71%
SMID_BREAST_CANCER_LUMINAL_A_UP	SMID_BREAST_CANCER_LUMINAL_A_UP	Details ...	83	0.650525	1.98601	0.00198413	0.0893165	0.392	3243	tags=46%, list=10%, signal=51%
REACTOME_GPCR_LIGAND_BINDING	REACTOME_GPCR_LIGAND_BINDING	Details ...	402	0.47171	1.974	0	0.098089	0.42	7562	tags=48%, list=24%, signal=62%
RAMALHO_STEMNESS_DN	RAMALHO_STEMNESS_DN	Details ...	69	0.634949	1.97301	0.00205339	0.0947486	0.422	3451	tags=49%, list=11%, signal=55%
REACTOME_EICOSANOID_LIGAND_BINDING_RECEPTORS	REACTOME_EICOSANOID_LIGAND_BINDING_RECEPTORS		15	0.758251	1.96029	0	0.105836	0.455	5162	tags=60%, list=16%, signal=72%
NAKAYAMA_SOFT_TISSUE_TUMORS_PCA2_DN	NAKAYAMA_SOFT_TISSUE_TUMORS_PCA2_DN		81	0.651335	1.9499	0.0040568	0.115036	0.485	5987	tags=62%, list=19%, signal=76%
WANG_MLL_TARGETS	WANG_MLL_TARGETS		280	0.461205	1.94717	0	0.115065	0.491	5085	tags=37%, list=16%, signal=43%
REACTOME_CLASS_A_1_RHODOPSIN_LIKE_RECEPTORS	REACTOME_CLASS_A_1_RHODOPSIN_LIKE_RECEPTORS		289	0.487733	1.94113	0	0.119322	0.508	7562	tags=50%, list=24%, signal=65%
LINDGREN_BLADDER_CANCER_CLUSTER_2B	LINDGREN_BLADDER_CANCER_CLUSTER_2B		377	0.599932	1.93455	0.00782779	0.124046	0.531	4166	tags=45%, list=13%, signal=51%
FERRANDO_LYL1_NEIGHBORS	FERRANDO_LYL1_NEIGHBORS		16	0.73636	1.93406	0.0020284	0.119929	0.534	3684	tags=63%, list=12%, signal=71%
VILIMAS_NOTCH1_TARGETS_DN	VILIMAS_NOTCH1_TARGETS_DN		26	0.825905	1.93387	0	0.115679	0.534	3430	tags=77%, list=11%, signal=86%
NADERI_BREAST_CANCER_PROGNOSIS_DN	NADERI_BREAST_CANCER_PROGNOSIS_DN		18	0.704752	1.93291	0	0.112883	0.536	1851	tags=39%, list=6%, signal=41%
JAATINEN_HEMATOPOIETIC_STEM_CELL_DN	JAATINEN_HEMATOPOIETIC_STEM_CELL_DN		226	0.584893	1.92763	0.00407332	0.116383	0.554	4567	tags=49%, list=14%, signal=56%
RIGGI_EWING_SARCOMA_PROGENITOR_UP	RIGGI_EWING_SARCOMA_PROGENITOR_UP		423	0.460242	1.92339	0.00191939	0.118252	0.565	6565	tags=43%, list=21%, signal=53%
SANA_TNF_SIGNALING_DN	SANA_TNF_SIGNALING_DN		79	0.532578	1.91968	0.00197239	0.11938	0.577	2221	tags=35%, list=7%, signal=38%
TERAMOTO_OPN_TARGETS_CLUSTER_6	TERAMOTO_OPN_TARGETS_CLUSTER_6		26	0.603171	1.91878	0	0.116822	0.582	2419	tags=42%, list=8%, signal=46%
TAKEDA_TARGETS_OF_NUP98_HOXA9_FUSION_3D_DN	TAKEDA_TARGETS_OF_NUP98_HOXA9_FUSION_3D_DN		29	0.700987	1.9143	0.0019802	0.119025	0.596	4018	tags=52%, list=13%, signal=59%
CHIARADONNA_NEOPLASTIC_TRANSFORMATION_KRAS_CDC25_DN	CHIARADONNA_NEOPLASTIC_TRANSFORMATION_KRAS_CDC25_DN		50	0.613552	1.90992	0.00978474	0.121527	0.608	3318	tags=38%, list=10%, signal=42%
BOYAULT_LIVER_CANCER_SUBCLASS_G3_DN	BOYAULT_LIVER_CANCER_SUBCLASS_G3_DN		52	0.577162	1.90503	0.0019802	0.125052	0.617	5571	tags=44%, list=18%, signal=54%
REACTOME_CLASS_B_2_SECRETIN_FAMILY_RECEPTORS	REACTOME_CLASS_B_2_SECRETIN_FAMILY_RECEPTORS		90	0.492673	1.90474	0	0.122006	0.617	3772	tags=34%, list=12%, signal=39%
FINAK_BREAST_CANCER_SDPP_SIGNATURE	FINAK_BREAST_CANCER_SDPP_SIGNATURE		25	0.714821	1.90312	0	0.121291	0.625	3768	tags=64%, list=12%, signal=73%
BIOCARTA_HDAC_PATHWAY	BIOCARTA_HDAC_PATHWAY		23	0.635638	1.90243	0.0038835	0.119161	0.628	3168	tags=39%, list=10%, signal=43%
BIOCARTA_NKT_PATHWAY	BIOCARTA_NKT_PATHWAY		26	0.74172	1.90188	0	0.116558	0.628	3678	tags=58%, list=12%, signal=65%
SABATES_COLORECTAL_ADENOMA_DN	SABATES_COLORECTAL_ADENOMA_DN		292	0.60116	1.90064	0.00204918	0.115121	0.632	5855	tags=56%, list=18%, signal=68%
WEST_ADRENOCORTICAL_TUMOR_MARKERS_DN	WEST_ADRENOCORTICAL_TUMOR_MARKERS_DN		19	0.715131	1.89849	0.00194932	0.115331	0.638	2556	tags=47%, list=8%, signal=51%
WINTER_HYPOXIA_DN	WINTER_HYPOXIA_DN		48	0.818547	1.89597	0	0.116332	0.648	4015	tags=79%, list=13%, signal=90%
REACTOME_PEPTIDE_LIGAND_BINDING_RECEPTORS	REACTOME_PEPTIDE_LIGAND_BINDING_RECEPTORS		173	0.490626	1.88925	0	0.122324	0.67	6215	tags=44%, list=20%, signal=54%
MCLACHLAN_DENTAL_CARIES_DN	MCLACHLAN_DENTAL_CARIES_DN		79	0.574751	1.88849	0.00194553	0.120323	0.67	3287	tags=35%, list=10%, signal=39%
KEGG_CYTOKINE_CYTOKINE_RECEPTOR_INTERACTION	KEGG_CYTOKINE_CYTOKINE_RECEPTOR_INTERACTION		238	0.522434	1.88417	0.00402414	0.123176	0.68	4979	tags=41%, list=16%, signal=48%
ONDER_CDH1_TARGETS_2_UP	ONDER_CDH1_TARGETS_2_UP		251	0.580523	1.87429	0.0154143	0.134334	0.708	5222	tags=46%, list=16%, signal=55%
REACTOME_GABA_B_RECEPTOR_ACTIVATION	REACTOME_GABA_B_RECEPTOR_ACTIVATION		38	0.546978	1.87078	0.0020202	0.13603	0.716	6819	tags=50%, list=21%, signal=64%
REACTOME_NITRIC_OXIDE_STIMULATES_GUANYLATE_CYCLASE	REACTOME_NITRIC_OXIDE_STIMULATES_GUANYLATE_CYCLASE		20	0.720111	1.86723	0.0020202	0.138043	0.725	3270	tags=50%, list=10%, signal=56%
REACTOME_INWARDLY_RECTIFYING_KPLUS_CHANNELS	REACTOME_INWARDLY_RECTIFYING_KPLUS_CHANNELS		30	0.565594	1.8641	0.00403226	0.139797	0.733	5180	tags=43%, list=16%, signal=52%
SCHAEFFER_PROSTATE_DEVELOPMENT_48HR_DN	SCHAEFFER_PROSTATE_DEVELOPMENT_48HR_DN		394	0.496246	1.86051	0	0.142879	0.743	6379	tags=44%, list=20%, signal=55%
ZHAN_MULTIPLE_MYELOMA_MF_UP	ZHAN_MULTIPLE_MYELOMA_MF_UP		45	0.528247	1.85771	0	0.144082	0.747	4226	tags=36%, list=13%, signal=41%
BIOCARTA_LAIR_PATHWAY	BIOCARTA_LAIR_PATHWAY		17	0.720854	1.8574	0.00564972	0.141881	0.748	2253	tags=41%, list=7%, signal=44%
MARTIN_VIRAL_GPCR_SIGNALING_UP	MARTIN_VIRAL_GPCR_SIGNALING_UP		82	0.447478	1.85549	0	0.142214	0.751	3324	tags=32%, list=10%, signal=35%
BUCKANOVICH_T_LYMPHOCYTE_HOMING_ON_TUMOR_UP	BUCKANOVICH_T_LYMPHOCYTE_HOMING_ON_TUMOR_UP		20	0.659526	1.85323	0.00403226	0.143278	0.756	1178	tags=35%, list=4%, signal=36%
REACTOME_G_ALPHA_S_SIGNALLING_EVENTS	REACTOME_G_ALPHA_S_SIGNALLING_EVENTS		161	0.445797	1.85214	0.0020202	0.142437	0.759	6215	tags=40%, list=20%, signal=50%
REACTOME_G_BETA:GAMMA_SIGNALLING_THROUGH_PI3KGAMMA	REACTOME_G_BETA:GAMMA_SIGNALLING_THROUGH_PI3KGAMMA		24	0.598214	1.8511	0.00195695	0.141358	0.761	3772	tags=46%, list=12%, signal=52%
KEGG_HEMATOPOIETIC_CELL_LINEAGE	KEGG_HEMATOPOIETIC_CELL_LINEAGE		82	0.606626	1.84629	0.0176817	0.146196	0.765	5929	tags=59%, list=19%, signal=72%
YAUCH_HEDGEHOG_SIGNALING_PARACRINE_UP	YAUCH_HEDGEHOG_SIGNALING_PARACRINE_UP		138	0.465123	1.84411	0	0.147162	0.772	6868	tags=47%, list=22%, signal=60%
CAIRO_HEPATOBLASTOMA_CLASSES_DN	CAIRO_HEPATOBLASTOMA_CLASSES_DN		208	0.475955	1.84337	0.00772201	0.145686	0.773	5143	tags=38%, list=16%, signal=46%
BIOCARTA_COMP_PATHWAY	BIOCARTA_COMP_PATHWAY		18	0.764204	1.84171	0.004	0.145955	0.775	3820	tags=61%, list=12%, signal=69%
WALLACE_PROSTATE_CANCER_RACE_UP	WALLACE_PROSTATE_CANCER_RACE_UP		293	0.605419	1.83892	0.0242424	0.14781	0.777	4934	tags=51%, list=16%, signal=59%
BIOCARTA_EICOSANOID_PATHWAY	BIOCARTA_EICOSANOID_PATHWAY		22	0.604122	1.83771	0.00205761	0.147123	0.781	5365	tags=50%, list=17%, signal=60%
HOELZEL_NF1_TARGETS_DN	HOELZEL_NF1_TARGETS_DN		115	0.52656	1.83698	0.00385356	0.146109	0.784	4478	tags=43%, list=14%, signal=50%
REN_ALVEOLAR_RHABDOMYOSARCOMA_UP	REN_ALVEOLAR_RHABDOMYOSARCOMA_UP		97	0.480428	1.83559	0	0.145871	0.788	6929	tags=44%, list=22%, signal=57%
GARGALOVIC_RESPONSE_TO_OXIDIZED_PHOSPHOLIPIDS_GREY_DN	GARGALOVIC_RESPONSE_TO_OXIDIZED_PHOSPHOLIPIDS_GREY_DN		76	0.459441	1.8345	0.004	0.145094	0.79	3287	tags=33%, list=10%, signal=37%
REACTOME_FORMATION_OF_FIBRIN_CLOT_CLOTTING_CASCADE	REACTOME_FORMATION_OF_FIBRIN_CLOT_CLOTTING_CASCADE		37	0.600533	1.83021	0.006	0.14939	0.799	4133	tags=41%, list=13%, signal=47%
PID_IL27_PATHWAY	PID_IL27_PATHWAY		25	0.69363	1.83013	0.00583658	0.147346	0.799	4665	tags=60%, list=15%, signal=70%
BIOCARTA_CCR5_PATHWAY	BIOCARTA_CCR5_PATHWAY		17	0.688967	1.82941	0.00623701	0.146408	0.805	2859	tags=41%, list=9%, signal=45%
ODONNELL_METASTASIS_UP	ODONNELL_METASTASIS_UP		68	0.482228	1.82872	0.00204918	0.145321	0.806	5661	tags=40%, list=18%, signal=48%
GAUSSMANN_MLL_AF4_FUSION_TARGETS_D_UP	GAUSSMANN_MLL_AF4_FUSION_TARGETS_D_UP		37	0.565895	1.82682	0	0.146074	0.81	3519	tags=43%, list=11%, signal=49%
REACTOME_G_ALPHA_Z_SIGNALLING_EVENTS	REACTOME_G_ALPHA_Z_SIGNALLING_EVENTS		46	0.537632	1.82555	0.00610998	0.145911	0.812	6116	tags=48%, list=19%, signal=59%
KEGG_COMPLEMENT_AND_COAGULATION_CASCADES	KEGG_COMPLEMENT_AND_COAGULATION_CASCADES		67	0.57661	1.82007	0.0195695	0.151697	0.816	4518	tags=45%, list=14%, signal=52%
MCLACHLAN_DENTAL_CARIES_UP	MCLACHLAN_DENTAL_CARIES_UP		258	0.584849	1.81031	0.0223577	0.164239	0.838	7172	tags=59%, list=23%, signal=76%
KUROZUMI_RESPONSE_TO_ONCOCYTIC_VIRUS	KUROZUMI_RESPONSE_TO_ONCOCYTIC_VIRUS		43	0.672971	1.8101	0.022	0.162311	0.838	4511	tags=56%, list=14%, signal=65%
SEKI_INFLAMMATORY_RESPONSE_LPS_DN	SEKI_INFLAMMATORY_RESPONSE_LPS_DN		21	0.571054	1.80829	0.00393701	0.163093	0.839	4004	tags=38%, list=13%, signal=44%
BOSCO_ALLERGEN_INDUCED_TH2_ASSOCIATED_MODULE	BOSCO_ALLERGEN_INDUCED_TH2_ASSOCIATED_MODULE		147	0.49147	1.80702	0.00814664	0.163044	0.842	5840	tags=44%, list=18%, signal=54%
WIERENGA_STAT5A_TARGETS_DN	WIERENGA_STAT5A_TARGETS_DN		183	0.437188	1.80543	0.00199203	0.163422	0.846	4910	tags=40%, list=15%, signal=47%
JAZAERI_BREAST_CANCER_BRCA1_VS_BRCA2_DN	JAZAERI_BREAST_CANCER_BRCA1_VS_BRCA2_DN		41	0.529321	1.80176	0.0060241	0.166875	0.854	3186	tags=34%, list=10%, signal=38%
YAO_HOXA10_TARGETS_VIA_PROGESTERONE_UP	YAO_HOXA10_TARGETS_VIA_PROGESTERONE_UP		77	0.479591	1.79989	0	0.167811	0.856	6347	tags=48%, list=20%, signal=60%
VART_KSHV_INFECTION_ANGIOGENIC_MARKERS_UP	VART_KSHV_INFECTION_ANGIOGENIC_MARKERS_UP		160	0.485056	1.7991	0.00766283	0.16681	0.856	4953	tags=38%, list=16%, signal=44%
PLASARI_TGFB1_TARGETS_10HR_DN	PLASARI_TGFB1_TARGETS_10HR_DN		244	0.491898	1.79766	0.00200401	0.167236	0.857	3521	tags=38%, list=11%, signal=42%
GAVIN_FOXP3_TARGETS_CLUSTER_P2	GAVIN_FOXP3_TARGETS_CLUSTER_P2		71	0.493158	1.79759	0.00201207	0.165296	0.857	5690	tags=46%, list=18%, signal=57%
PICCALUGA_ANGIOIMMUNOBLASTIC_LYMPHOMA_UP	PICCALUGA_ANGIOIMMUNOBLASTIC_LYMPHOMA_UP		199	0.598389	1.79704	0.0197239	0.164151	0.857	4384	tags=42%, list=14%, signal=49%
VART_KSHV_INFECTION_ANGIOGENIC_MARKERS_DN	VART_KSHV_INFECTION_ANGIOGENIC_MARKERS_DN		126	0.444101	1.79601	0.00590551	0.163953	0.86	5606	tags=37%, list=18%, signal=44%
DUNNE_TARGETS_OF_AML1_MTG8_FUSION_UP	DUNNE_TARGETS_OF_AML1_MTG8_FUSION_UP		53	0.594241	1.79456	0.0262626	0.164321	0.861	5285	tags=53%, list=17%, signal=63%
PLASARI_TGFB1_SIGNALING_VIA_NFIC_1HR_UP	PLASARI_TGFB1_SIGNALING_VIA_NFIC_1HR_UP		28	0.606	1.79083	0.00579151	0.168947	0.868	5143	tags=54%, list=16%, signal=64%
REACTOME_PLATELET_HOMEOSTASIS	REACTOME_PLATELET_HOMEOSTASIS		83	0.492714	1.7896	0.00779727	0.168976	0.869	4110	tags=36%, list=13%, signal=41%
WAMUNYOKOLI_OVARIAN_CANCER_LMP_DN	WAMUNYOKOLI_OVARIAN_CANCER_LMP_DN		193	0.602867	1.78897	0.0232558	0.168041	0.87	4048	tags=44%, list=13%, signal=50%
INGRAM_SHH_TARGETS_UP	INGRAM_SHH_TARGETS_UP		118	0.462747	1.78886	0.00954198	0.166276	0.87	6161	tags=43%, list=19%, signal=53%
POMEROY_MEDULLOBLASTOMA_DESMOPLASIC_VS_CLASSIC_DN	POMEROY_MEDULLOBLASTOMA_DESMOPLASIC_VS_CLASSIC_DN		61	0.588012	1.78628	0.00387597	0.168935	0.875	3970	tags=36%, list=13%, signal=41%
SMID_BREAST_CANCER_RELAPSE_IN_LUNG_DN	SMID_BREAST_CANCER_RELAPSE_IN_LUNG_DN		38	0.598099	1.78486	0.0118577	0.169099	0.876	2657	tags=37%, list=8%, signal=40%
BEGUM_TARGETS_OF_PAX3_FOXO1_FUSION_UP	BEGUM_TARGETS_OF_PAX3_FOXO1_FUSION_UP		59	0.599377	1.7814	0.00988142	0.172614	0.883	7441	tags=59%, list=23%, signal=77%
KEGG_CHEMOKINE_SIGNALING_PATHWAY	KEGG_CHEMOKINE_SIGNALING_PATHWAY		183	0.48867	1.78037	0.0141129	0.172264	0.884	5896	tags=43%, list=19%, signal=53%
REACTOME_VOLTAGE_GATED_POTASSIUM_CHANNELS	REACTOME_VOLTAGE_GATED_POTASSIUM_CHANNELS		41	0.575982	1.78014	0.0204918	0.170702	0.884	5247	tags=46%, list=17%, signal=55%
REACTOME_GABA_RECEPTOR_ACTIVATION	REACTOME_GABA_RECEPTOR_ACTIVATION		54	0.519758	1.77699	0	0.173829	0.889	7791	tags=52%, list=25%, signal=69%
SERVITJA_ISLET_HNF1A_TARGETS_UP	SERVITJA_ISLET_HNF1A_TARGETS_UP		157	0.49753	1.77498	0.00784314	0.175036	0.891	5784	tags=47%, list=18%, signal=57%
ZHAN_MULTIPLE_MYELOMA_DN	ZHAN_MULTIPLE_MYELOMA_DN		41	0.581467	1.77297	0.023166	0.176361	0.896	6968	tags=54%, list=22%, signal=69%
PID_IL23_PATHWAY	PID_IL23_PATHWAY		35	0.612483	1.77028	0.023301	0.178859	0.898	4665	tags=54%, list=15%, signal=64%
BROWNE_HCMV_INFECTION_2HR_UP	BROWNE_HCMV_INFECTION_2HR_UP		36	0.608821	1.7679	0.0119522	0.181348	0.903	5844	tags=47%, list=18%, signal=58%
NABA_SECRETED_FACTORS	NABA_SECRETED_FACTORS		304	0.418463	1.76767	0	0.179824	0.903	4979	tags=32%, list=16%, signal=38%
REACTOME_CARDIAC_CONDUCTION	REACTOME_CARDIAC_CONDUCTION		137	0.47587	1.76742	0.0140281	0.178453	0.903	5385	tags=42%, list=17%, signal=50%
BOQUEST_STEM_CELL_CULTURED_VS_FRESH_UP	BOQUEST_STEM_CELL_CULTURED_VS_FRESH_UP		417	0.456228	1.76714	0.0118343	0.177206	0.903	3708	tags=31%, list=12%, signal=35%
VERHAAK_AML_WITH_NPM1_MUTATED_DN	VERHAAK_AML_WITH_NPM1_MUTATED_DN		241	0.457492	1.76622	0.00606061	0.176879	0.903	6983	tags=51%, list=22%, signal=64%
REACTOME_POTASSIUM_CHANNELS	REACTOME_POTASSIUM_CHANNELS		94	0.499486	1.76613	0.00845666	0.175354	0.903	5247	tags=40%, list=17%, signal=48%
DIAZ_CHRONIC_MEYLOGENOUS_LEUKEMIA_DN	DIAZ_CHRONIC_MEYLOGENOUS_LEUKEMIA_DN		111	0.499875	1.76576	0.00785855	0.174332	0.904	4549	tags=36%, list=14%, signal=42%
HAHTOLA_SEZARY_SYNDROM_DN	HAHTOLA_SEZARY_SYNDROM_DN		42	0.639557	1.76496	0.010846	0.173975	0.904	4421	tags=50%, list=14%, signal=58%
ABRAHAM_ALPC_VS_MULTIPLE_MYELOMA_UP	ABRAHAM_ALPC_VS_MULTIPLE_MYELOMA_UP		26	0.597474	1.76358	0.0173745	0.174791	0.905	3122	tags=31%, list=10%, signal=34%
ONO_AML1_TARGETS_DN	ONO_AML1_TARGETS_DN		39	0.662763	1.76281	0.0145833	0.174238	0.907	3097	tags=56%, list=10%, signal=62%
CHEN_ETV5_TARGETS_SERTOLI	CHEN_ETV5_TARGETS_SERTOLI		25	0.693124	1.76184	0.00990099	0.174031	0.908	5436	tags=68%, list=17%, signal=82%
LIM_MAMMARY_LUMINAL_MATURE_DN	LIM_MAMMARY_LUMINAL_MATURE_DN		93	0.556955	1.76174	0.0330097	0.172663	0.908	4121	tags=39%, list=13%, signal=44%
REACTOME_INTERLEUKIN_2_FAMILY_SIGNALING	REACTOME_INTERLEUKIN_2_FAMILY_SIGNALING		41	0.647596	1.76163	0.0164609	0.171244	0.908	5644	tags=66%, list=18%, signal=80%
REACTOME_VASOPRESSIN_REGULATES_RENAL_WATER_HOMEOSTASIS_VIA_AQUAPORINS	REACTOME_VASOPRESSIN_REGULATES_RENAL_WATER_HOMEOSTASIS_VIA_AQUAPORINS		40	0.529279	1.76004	0.00400802	0.1724	0.912	3772	tags=38%, list=12%, signal=43%
TAKEDA_TARGETS_OF_NUP98_HOXA9_FUSION_8D_DN	TAKEDA_TARGETS_OF_NUP98_HOXA9_FUSION_8D_DN		191	0.501549	1.75744	0.0196464	0.174887	0.915	5552	tags=44%, list=17%, signal=53%
LEE_DOUBLE_POLAR_THYMOCYTE	LEE_DOUBLE_POLAR_THYMOCYTE		27	0.564724	1.75656	0.0182556	0.174926	0.915	2565	tags=44%, list=8%, signal=48%
REACTOME_INTRINSIC_PATHWAY_OF_FIBRIN_CLOT_FORMATION	REACTOME_INTRINSIC_PATHWAY_OF_FIBRIN_CLOT_FORMATION		20	0.651945	1.75594	0.00604839	0.17442	0.916	4133	tags=55%, list=13%, signal=63%
REACTOME_INTERLEUKIN_10_SIGNALING	REACTOME_INTERLEUKIN_10_SIGNALING		45	0.59932	1.7543	0.0313112	0.175747	0.917	5844	tags=53%, list=18%, signal=65%
REACTOME_G_PROTEIN_GATED_POTASSIUM_CHANNELS	REACTOME_G_PROTEIN_GATED_POTASSIUM_CHANNELS		24	0.53557	1.75387	0.00609756	0.174895	0.918	6819	tags=46%, list=21%, signal=58%
TONKS_TARGETS_OF_RUNX1_RUNX1T1_FUSION_GRANULOCYTE_DN	TONKS_TARGETS_OF_RUNX1_RUNX1T1_FUSION_GRANULOCYTE_DN		17	0.7131	1.75072	0.00811359	0.178487	0.921	4592	tags=71%, list=14%, signal=82%
BOYLAN_MULTIPLE_MYELOMA_PCA1_UP	BOYLAN_MULTIPLE_MYELOMA_PCA1_UP		113	0.499788	1.74878	0.0162272	0.179901	0.922	4732	tags=40%, list=15%, signal=47%
ACEVEDO_LIVER_CANCER_WITH_H3K27ME3_UP	ACEVEDO_LIVER_CANCER_WITH_H3K27ME3_UP		251	0.445909	1.74822	0.0019685	0.179297	0.924	7074	tags=46%, list=22%, signal=58%
TANG_SENESCENCE_TP53_TARGETS_UP	TANG_SENESCENCE_TP53_TARGETS_UP		32	0.511961	1.74593	0.00596422	0.181476	0.928	6784	tags=50%, list=21%, signal=64%
HOLLERN_EMT_BREAST_TUMOR_UP	HOLLERN_EMT_BREAST_TUMOR_UP		133	0.585734	1.74579	0.0311891	0.180256	0.928	4338	tags=45%, list=14%, signal=52%
MOLENAAR_TARGETS_OF_CCND1_AND_CDK4_UP	MOLENAAR_TARGETS_OF_CCND1_AND_CDK4_UP		67	0.486026	1.74575	0.00959693	0.178819	0.928	4843	tags=39%, list=15%, signal=46%
LEE_NEURAL_CREST_STEM_CELL_UP	LEE_NEURAL_CREST_STEM_CELL_UP		143	0.475538	1.74535	0.0117878	0.17801	0.93	5143	tags=40%, list=16%, signal=47%
ZHENG_IL22_SIGNALING_DN	ZHENG_IL22_SIGNALING_DN		33	0.549335	1.74534	0.00779727	0.176586	0.93	4372	tags=42%, list=14%, signal=49%
SHIPP_DLBCL_VS_FOLLICULAR_LYMPHOMA_DN	SHIPP_DLBCL_VS_FOLLICULAR_LYMPHOMA_DN		43	0.645647	1.74524	0.0239521	0.175376	0.93	5508	tags=65%, list=17%, signal=79%
KANG_IMMORTALIZED_BY_TERT_DN	KANG_IMMORTALIZED_BY_TERT_DN		97	0.458987	1.74361	0.00773694	0.176397	0.931	5492	tags=41%, list=17%, signal=50%
KUROZUMI_RESPONSE_TO_ONCOCYTIC_VIRUS_AND_CYCLIC_RGD	KUROZUMI_RESPONSE_TO_ONCOCYTIC_VIRUS_AND_CYCLIC_RGD		20	0.751215	1.73725	0.0282828	0.184643	0.933	4512	tags=65%, list=14%, signal=76%
REACTOME_CHEMOKINE_RECEPTORS_BIND_CHEMOKINES	REACTOME_CHEMOKINE_RECEPTORS_BIND_CHEMOKINES		46	0.60619	1.73594	0.0234834	0.185243	0.933	4979	tags=43%, list=16%, signal=51%
ZHAN_MULTIPLE_MYELOMA_PR_DN	ZHAN_MULTIPLE_MYELOMA_PR_DN		48	0.58063	1.7338	0.025641	0.187037	0.937	6698	tags=56%, list=21%, signal=71%
REACTOME_G_ALPHA_I_SIGNALLING_EVENTS	REACTOME_G_ALPHA_I_SIGNALLING_EVENTS		365	0.390569	1.73303	0	0.186742	0.937	6128	tags=35%, list=19%, signal=43%
LI_INDUCED_T_TO_NATURAL_KILLER_DN	LI_INDUCED_T_TO_NATURAL_KILLER_DN		137	0.411255	1.73303	0.00613497	0.185327	0.937	3790	tags=28%, list=12%, signal=31%
REACTOME_ADP_SIGNALLING_THROUGH_P2Y_PURINOCEPTOR_12	REACTOME_ADP_SIGNALLING_THROUGH_P2Y_PURINOCEPTOR_12		21	0.594874	1.73054	0.00793651	0.18774	0.94	3772	tags=43%, list=12%, signal=49%
REACTOME_GLUCAGON_LIKE_PEPTIDE_1_GLP1_REGULATES_INSULIN_SECRETION	REACTOME_GLUCAGON_LIKE_PEPTIDE_1_GLP1_REGULATES_INSULIN_SECRETION		40	0.537952	1.72998	0.01002	0.18719	0.941	7468	tags=58%, list=24%, signal=75%
PID_IL12_STAT4_PATHWAY	PID_IL12_STAT4_PATHWAY		33	0.656224	1.72958	0.0265306	0.186455	0.941	4512	tags=55%, list=14%, signal=64%
TORCHIA_TARGETS_OF_EWSR1_FLI1_FUSION_DN	TORCHIA_TARGETS_OF_EWSR1_FLI1_FUSION_DN		302	0.409027	1.72808	0	0.187234	0.941	4325	tags=31%, list=14%, signal=36%
NAKAYAMA_SOFT_TISSUE_TUMORS_PCA1_UP	NAKAYAMA_SOFT_TISSUE_TUMORS_PCA1_UP		81	0.629181	1.72776	0.0447471	0.186315	0.941	4455	tags=54%, list=14%, signal=63%
REACTOME_GLUCAGON_SIGNALING_IN_METABOLIC_REGULATION	REACTOME_GLUCAGON_SIGNALING_IN_METABOLIC_REGULATION		31	0.571214	1.72762	0.0101626	0.185145	0.941	7375	tags=58%, list=23%, signal=76%
REACTOME_O_GLYCOSYLATION_OF_TSR_DOMAIN_CONTAINING_PROTEINS	REACTOME_O_GLYCOSYLATION_OF_TSR_DOMAIN_CONTAINING_PROTEINS		39	0.595136	1.72646	0.0276134	0.185563	0.941	5388	tags=54%, list=17%, signal=65%
LANDIS_BREAST_CANCER_PROGRESSION_DN	LANDIS_BREAST_CANCER_PROGRESSION_DN		68	0.500682	1.7244	0.0191939	0.186138	0.941	3083	tags=31%, list=10%, signal=34%
ROSS_LEUKEMIA_WITH_MLL_FUSIONS	ROSS_LEUKEMIA_WITH_MLL_FUSIONS		79	0.460864	1.72413	0.0136187	0.185296	0.942	6692	tags=43%, list=21%, signal=54%
NABA_ECM_GLYCOPROTEINS	NABA_ECM_GLYCOPROTEINS		183	0.489482	1.72112	0.0218688	0.188576	0.945	6823	tags=44%, list=21%, signal=55%
REACTOME_G_PROTEIN_ACTIVATION	REACTOME_G_PROTEIN_ACTIVATION		25	0.575277	1.72067	0.0159363	0.188038	0.945	6116	tags=52%, list=19%, signal=64%
PHESSE_TARGETS_OF_APC_AND_MBD2_UP	PHESSE_TARGETS_OF_APC_AND_MBD2_UP		17	0.603164	1.72	0.00604839	0.187745	0.945	4040	tags=41%, list=13%, signal=47%
SCHLESINGER_METHYLATED_DE_NOVO_IN_CANCER	SCHLESINGER_METHYLATED_DE_NOVO_IN_CANCER		86	0.423282	1.71826	0.00187617	0.189131	0.946	3483	tags=30%, list=11%, signal=34%
RORIE_TARGETS_OF_EWSR1_FLI1_FUSION_DN	RORIE_TARGETS_OF_EWSR1_FLI1_FUSION_DN		28	0.649348	1.71614	0.0103093	0.191076	0.947	3492	tags=50%, list=11%, signal=56%
OSADA_ASCL1_TARGETS_UP	OSADA_ASCL1_TARGETS_UP		46	0.493155	1.71559	0.00595238	0.190525	0.947	6052	tags=52%, list=19%, signal=64%
HATADA_METHYLATED_IN_LUNG_CANCER_UP	HATADA_METHYLATED_IN_LUNG_CANCER_UP		341	0.38059	1.71416	0	0.191586	0.947	6248	tags=34%, list=20%, signal=42%
CROONQUIST_NRAS_SIGNALING_UP	CROONQUIST_NRAS_SIGNALING_UP		41	0.60851	1.71175	0.0176817	0.194012	0.949	5028	tags=56%, list=16%, signal=67%
NAKAJIMA_EOSINOPHIL	NAKAJIMA_EOSINOPHIL		25	0.585362	1.71165	0.0241935	0.192917	0.949	4814	tags=48%, list=15%, signal=57%
WORSCHECH_TUMOR_EVASION_AND_TOLEROGENICITY_UP	WORSCHECH_TUMOR_EVASION_AND_TOLEROGENICITY_UP		30	0.582837	1.71123	0.0260521	0.192372	0.949	5338	tags=50%, list=17%, signal=60%
FIGUEROA_AML_METHYLATION_CLUSTER_5_DN	FIGUEROA_AML_METHYLATION_CLUSTER_5_DN		41	0.502246	1.70924	0.00986193	0.194364	0.95	3209	tags=39%, list=10%, signal=43%
REACTOME_GLUCAGON_TYPE_LIGAND_RECEPTORS	REACTOME_GLUCAGON_TYPE_LIGAND_RECEPTORS		32	0.546111	1.709	0.0197628	0.193477	0.95	7468	tags=59%, list=24%, signal=78%
MCGARVEY_SILENCED_BY_METHYLATION_IN_COLON_CANCER	MCGARVEY_SILENCED_BY_METHYLATION_IN_COLON_CANCER		40	0.506358	1.70831	0.0115163	0.193276	0.95	4030	tags=33%, list=13%, signal=37%
BOYLAN_MULTIPLE_MYELOMA_C_D_DN	BOYLAN_MULTIPLE_MYELOMA_C_D_DN		261	0.44292	1.70808	0.0120482	0.192353	0.95	5085	tags=36%, list=16%, signal=42%
PEPPER_CHRONIC_LYMPHOCYTIC_LEUKEMIA_DN	PEPPER_CHRONIC_LYMPHOCYTIC_LEUKEMIA_DN		18	0.606562	1.70782	0.00792079	0.191489	0.95	5162	tags=61%, list=16%, signal=73%
KEGG_CELL_ADHESION_MOLECULES_CAMS	KEGG_CELL_ADHESION_MOLECULES_CAMS		129	0.515451	1.7075	0.027833	0.190764	0.95	5623	tags=47%, list=18%, signal=57%
STAEGE_EWING_FAMILY_TUMOR	STAEGE_EWING_FAMILY_TUMOR		30	0.539305	1.70403	0.016129	0.194811	0.953	5559	tags=50%, list=18%, signal=61%
REACTOME_ADRENALINE_NORADRENALINE_INHIBITS_INSULIN_SECRETION	REACTOME_ADRENALINE_NORADRENALINE_INHIBITS_INSULIN_SECRETION		27	0.538929	1.70306	0.0141988	0.195133	0.955	3772	tags=41%, list=12%, signal=46%
CHIANG_LIVER_CANCER_SUBCLASS_CTNNB1_DN	CHIANG_LIVER_CANCER_SUBCLASS_CTNNB1_DN		170	0.439078	1.70263	0.0227704	0.194619	0.955	5793	tags=37%, list=18%, signal=45%
MIKKELSEN_MCV6_HCP_WITH_H3K27ME3	MIKKELSEN_MCV6_HCP_WITH_H3K27ME3		403	0.399611	1.70246	0.00589391	0.193746	0.955	6326	tags=39%, list=20%, signal=48%
THUM_MIR21_TARGETS_HEART_DISEASE_UP	THUM_MIR21_TARGETS_HEART_DISEASE_UP		17	0.772001	1.70223	0.0173077	0.192848	0.955	4185	tags=53%, list=13%, signal=61%
PID_TCR_CALCIUM_PATHWAY	PID_TCR_CALCIUM_PATHWAY		27	0.565751	1.70216	0.0224033	0.191807	0.955	5644	tags=48%, list=18%, signal=59%
WANG_LSD1_TARGETS_DN	WANG_LSD1_TARGETS_DN		37	0.576204	1.70146	0.0203252	0.191728	0.955	5296	tags=49%, list=17%, signal=58%
SU_THYMUS	SU_THYMUS		20	0.77524	1.70136	0.0145228	0.190715	0.955	3125	tags=60%, list=10%, signal=67%
REACTOME_INTERACTION_BETWEEN_L1_AND_ANKYRINS	REACTOME_INTERACTION_BETWEEN_L1_AND_ANKYRINS		31	0.557569	1.70077	0.0211864	0.190437	0.955	5328	tags=52%, list=17%, signal=62%
KLEIN_TARGETS_OF_BCR_ABL1_FUSION	KLEIN_TARGETS_OF_BCR_ABL1_FUSION		44	0.58335	1.7007	0.0395833	0.189384	0.955	5929	tags=59%, list=19%, signal=73%
REACTOME_IMMUNOREGULATORY_INTERACTIONS_BETWEEN_A_LYMPHOID_AND_A_NON_LYMPHOID_CELL	REACTOME_IMMUNOREGULATORY_INTERACTIONS_BETWEEN_A_LYMPHOID_AND_A_NON_LYMPHOID_CELL		184	0.607253	1.69826	0.046748	0.192187	0.957	6580	tags=64%, list=21%, signal=80%
REACTOME_REGULATION_OF_TLR_BY_ENDOGENOUS_LIGAND	REACTOME_REGULATION_OF_TLR_BY_ENDOGENOUS_LIGAND		19	0.630245	1.69807	0.0216535	0.191314	0.957	6166	tags=47%, list=19%, signal=59%
REACTOME_NEUREXINS_AND_NEUROLIGINS	REACTOME_NEUREXINS_AND_NEUROLIGINS		56	0.492527	1.69743	0.0145833	0.191174	0.957	5620	tags=43%, list=18%, signal=52%
ZHENG_IL22_SIGNALING_UP	ZHENG_IL22_SIGNALING_UP		56	0.4851	1.69589	0.0041841	0.192528	0.958	3064	tags=32%, list=10%, signal=36%
LEIN_NEURON_MARKERS	LEIN_NEURON_MARKERS		64	0.563454	1.69402	0.0455487	0.194253	0.959	5907	tags=56%, list=19%, signal=69%
MIKKELSEN_ES_HCP_WITH_H3_UNMETHYLATED	MIKKELSEN_ES_HCP_WITH_H3_UNMETHYLATED		52	0.467085	1.69257	0.00617284	0.19542	0.96	6182	tags=38%, list=19%, signal=48%
KEGG_JAK_STAT_SIGNALING_PATHWAY	KEGG_JAK_STAT_SIGNALING_PATHWAY		134	0.471956	1.69227	0.029703	0.194691	0.96	6756	tags=46%, list=21%, signal=58%
TONKS_TARGETS_OF_RUNX1_RUNX1T1_FUSION_MONOCYTE_DN	TONKS_TARGETS_OF_RUNX1_RUNX1T1_FUSION_MONOCYTE_DN		55	0.574035	1.68977	0.0344828	0.196255	0.961	4549	tags=45%, list=14%, signal=53%
BIOCARTA_IL12_PATHWAY	BIOCARTA_IL12_PATHWAY		19	0.686817	1.68977	0.0186335	0.195153	0.961	4665	tags=53%, list=15%, signal=62%
RICKMAN_HEAD_AND_NECK_CANCER_A	RICKMAN_HEAD_AND_NECK_CANCER_A		99	0.457314	1.68898	0.00585938	0.195128	0.961	6583	tags=44%, list=21%, signal=56%
LEIN_LOCALIZED_TO_DISTAL_AND_PROXIMAL_DENDRITES	LEIN_LOCALIZED_TO_DISTAL_AND_PROXIMAL_DENDRITES		16	0.638723	1.68863	0.0222222	0.194621	0.961	3171	tags=50%, list=10%, signal=56%
REACTOME_INTERLEUKIN_RECEPTOR_SHC_SIGNALING	REACTOME_INTERLEUKIN_RECEPTOR_SHC_SIGNALING		26	0.628925	1.68816	0.0288066	0.19417	0.961	5644	tags=65%, list=18%, signal=79%
KAAB_HEART_ATRIUM_VS_VENTRICLE_UP	KAAB_HEART_ATRIUM_VS_VENTRICLE_UP		253	0.414401	1.6877	0.00749064	0.193726	0.961	5143	tags=34%, list=16%, signal=41%
BIOCARTA_LONGEVITY_PATHWAY	BIOCARTA_LONGEVITY_PATHWAY		15	0.629193	1.68716	0.0227273	0.193459	0.961	3684	tags=47%, list=12%, signal=53%
CORRE_MULTIPLE_MYELOMA_UP	CORRE_MULTIPLE_MYELOMA_UP		69	0.469173	1.68714	0.00562852	0.192422	0.961	3974	tags=33%, list=13%, signal=38%
BIOCARTA_TOB1_PATHWAY	BIOCARTA_TOB1_PATHWAY		19	0.670188	1.68705	0.0268041	0.191507	0.961	3209	tags=53%, list=10%, signal=59%
GENTLES_LEUKEMIC_STEM_CELL_UP	GENTLES_LEUKEMIC_STEM_CELL_UP		27	0.603895	1.68578	0.0275049	0.192526	0.961	6695	tags=63%, list=21%, signal=80%
REACTOME_G_ALPHA_Q_SIGNALLING_EVENTS	REACTOME_G_ALPHA_Q_SIGNALLING_EVENTS		204	0.403515	1.68446	0.00206186	0.193453	0.961	5436	tags=37%, list=17%, signal=44%
BASSO_HAIRY_CELL_LEUKEMIA_UP	BASSO_HAIRY_CELL_LEUKEMIA_UP		75	0.478103	1.68362	0.0338983	0.193619	0.961	2660	tags=29%, list=8%, signal=32%
REACTOME_COMPLEMENT_CASCADE	REACTOME_COMPLEMENT_CASCADE		110	0.622103	1.68357	0.0410678	0.192653	0.961	8569	tags=74%, list=27%, signal=101%
IIZUKA_LIVER_CANCER_PROGRESSION_L1_G1_UP	IIZUKA_LIVER_CANCER_PROGRESSION_L1_G1_UP		20	0.596792	1.68288	0.0148423	0.192447	0.962	3479	tags=30%, list=11%, signal=34%
HADDAD_T_LYMPHOCYTE_AND_NK_PROGENITOR_DN	HADDAD_T_LYMPHOCYTE_AND_NK_PROGENITOR_DN		63	0.522183	1.68159	0.0318091	0.193313	0.965	3832	tags=41%, list=12%, signal=47%
BIOCARTA_DC_PATHWAY	BIOCARTA_DC_PATHWAY		15	0.669991	1.68093	0.0255906	0.193146	0.965	6732	tags=60%, list=21%, signal=76%
REACTOME_ENDOGENOUS_STEROLS	REACTOME_ENDOGENOUS_STEROLS		27	0.537527	1.67958	0.024	0.194042	0.965	6348	tags=48%, list=20%, signal=60%
BROWNE_HCMV_INFECTION_1HR_UP	BROWNE_HCMV_INFECTION_1HR_UP		52	0.481889	1.67946	0.004	0.193194	0.965	6404	tags=40%, list=20%, signal=51%
MARTIN_NFKB_TARGETS_UP	MARTIN_NFKB_TARGETS_UP		40	0.486148	1.67915	0.0160643	0.192639	0.965	2572	tags=28%, list=8%, signal=30%
WESTON_VEGFA_TARGETS_3HR	WESTON_VEGFA_TARGETS_3HR		67	0.471936	1.67878	0.0192308	0.192198	0.965	3790	tags=33%, list=12%, signal=37%
REACTOME_NEURONAL_SYSTEM	REACTOME_NEURONAL_SYSTEM		400	0.403134	1.67822	0.0121704	0.191971	0.966	5896	tags=37%, list=19%, signal=45%
KEGG_CALCIUM_SIGNALING_PATHWAY	KEGG_CALCIUM_SIGNALING_PATHWAY		172	0.424668	1.67791	0.0100806	0.191449	0.966	7863	tags=49%, list=25%, signal=65%
PEREZ_TP53_AND_TP63_TARGETS	PEREZ_TP53_AND_TP63_TARGETS		200	0.373197	1.67662	0	0.192555	0.966	4098	tags=28%, list=13%, signal=32%
CHYLA_CBFA2T3_TARGETS_UP	CHYLA_CBFA2T3_TARGETS_UP		359	0.393648	1.67374	0.00996016	0.193767	0.966	5829	tags=37%, list=18%, signal=45%
REACTOME_PROSTACYCLIN_SIGNALLING_THROUGH_PROSTACYCLIN_RECEPTOR	REACTOME_PROSTACYCLIN_SIGNALLING_THROUGH_PROSTACYCLIN_RECEPTOR		18	0.597917	1.6729	0.0161616	0.193945	0.966	3772	tags=44%, list=12%, signal=50%
PANGAS_TUMOR_SUPPRESSION_BY_SMAD1_AND_SMAD5_UP	PANGAS_TUMOR_SUPPRESSION_BY_SMAD1_AND_SMAD5_UP		125	0.442039	1.67211	0.024952	0.194151	0.966	6736	tags=43%, list=21%, signal=55%
CHANG_IMMORTALIZED_BY_HPV31_UP	CHANG_IMMORTALIZED_BY_HPV31_UP		68	0.458783	1.66863	0.0136452	0.198375	0.97	5713	tags=38%, list=18%, signal=47%
ALONSO_METASTASIS_DN	ALONSO_METASTASIS_DN		24	0.559583	1.66783	0.0155642	0.19862	0.972	2740	tags=33%, list=9%, signal=36%
TAKEDA_TARGETS_OF_NUP98_HOXA9_FUSION_10D_DN	TAKEDA_TARGETS_OF_NUP98_HOXA9_FUSION_10D_DN		146	0.481949	1.66543	0.0313725	0.201113	0.972	4518	tags=39%, list=14%, signal=45%
REACTOME_PROTEIN_PROTEIN_INTERACTIONS_AT_SYNAPSES	REACTOME_PROTEIN_PROTEIN_INTERACTIONS_AT_SYNAPSES		87	0.447856	1.6638	0.0126316	0.202616	0.973	4337	tags=39%, list=14%, signal=45%
WU_SILENCED_BY_METHYLATION_IN_BLADDER_CANCER	WU_SILENCED_BY_METHYLATION_IN_BLADDER_CANCER		50	0.548932	1.66364	0.0308285	0.201858	0.973	2651	tags=36%, list=8%, signal=39%
MIKKELSEN_ES_ICP_WITH_H3K4ME3_AND_H3K27ME3	MIKKELSEN_ES_ICP_WITH_H3K4ME3_AND_H3K27ME3		122	0.393513	1.66204	0.00204918	0.202181	0.974	4647	tags=32%, list=15%, signal=37%
CHUNG_BLISTER_CYTOTOXICITY_DN	CHUNG_BLISTER_CYTOTOXICITY_DN		48	0.520802	1.6618	0.0285714	0.20156	0.974	4301	tags=38%, list=14%, signal=43%
DURAND_STROMA_S_UP	DURAND_STROMA_S_UP		289	0.415388	1.66164	0.0176817	0.200851	0.974	4946	tags=32%, list=16%, signal=38%
TAKEDA_TARGETS_OF_NUP98_HOXA9_FUSION_16D_UP	TAKEDA_TARGETS_OF_NUP98_HOXA9_FUSION_16D_UP		173	0.452667	1.65981	0.0318725	0.202596	0.974	6311	tags=43%, list=20%, signal=54%
REACTOME_REGULATION_OF_INSULIN_SECRETION	REACTOME_REGULATION_OF_INSULIN_SECRETION		76	0.477881	1.65862	0.0284553	0.203538	0.974	6267	tags=51%, list=20%, signal=64%
REACTOME_AQUAPORIN_MEDIATED_TRANSPORT	REACTOME_AQUAPORIN_MEDIATED_TRANSPORT		49	0.473831	1.65801	0.01	0.203428	0.974	6121	tags=43%, list=19%, signal=53%
BIOCARTA_BAD_PATHWAY	BIOCARTA_BAD_PATHWAY		23	0.547486	1.65785	0.0141414	0.202718	0.974	2417	tags=35%, list=8%, signal=38%
ZHAN_MULTIPLE_MYELOMA_MS_UP	ZHAN_MULTIPLE_MYELOMA_MS_UP		47	0.538133	1.65635	0.0357853	0.20403	0.974	7836	tags=51%, list=25%, signal=68%
IVANOVA_HEMATOPOIESIS_STEM_CELL_LONG_TERM	IVANOVA_HEMATOPOIESIS_STEM_CELL_LONG_TERM		201	0.393111	1.65565	0.0136986	0.204187	0.974	4619	tags=31%, list=15%, signal=36%
GARGALOVIC_RESPONSE_TO_OXIDIZED_PHOSPHOLIPIDS_PINK_DN	GARGALOVIC_RESPONSE_TO_OXIDIZED_PHOSPHOLIPIDS_PINK_DN		32	0.58905	1.65469	0.0278884	0.203838	0.975	1544	tags=38%, list=5%, signal=39%
REACTOME_PHASE_0_RAPID_DEPOLARISATION	REACTOME_PHASE_0_RAPID_DEPOLARISATION		44	0.529407	1.65367	0.0251572	0.204409	0.976	3726	tags=41%, list=12%, signal=46%
SCHAEFFER_PROSTATE_DEVELOPMENT_12HR_DN	SCHAEFFER_PROSTATE_DEVELOPMENT_12HR_DN		46	0.498679	1.65338	0.0268595	0.203892	0.976	7436	tags=59%, list=23%, signal=77%
REACTOME_CGMP_EFFECTS	REACTOME_CGMP_EFFECTS		16	0.678049	1.65067	0.032	0.206975	0.977	3270	tags=44%, list=10%, signal=49%
GRADE_COLON_AND_RECTAL_CANCER_DN	GRADE_COLON_AND_RECTAL_CANCER_DN		99	0.418434	1.65015	0.00399202	0.206946	0.977	6446	tags=39%, list=20%, signal=49%
CERVERA_SDHB_TARGETS_1_DN	CERVERA_SDHB_TARGETS_1_DN		34	0.534635	1.64989	0.0158416	0.205493	0.978	4968	tags=41%, list=16%, signal=49%
GRAESSMANN_RESPONSE_TO_MC_AND_SERUM_DEPRIVATION_UP	GRAESSMANN_RESPONSE_TO_MC_AND_SERUM_DEPRIVATION_UP		206	0.412214	1.64939	0.0252918	0.205307	0.978	6141	tags=36%, list=19%, signal=44%
RIZ_ERYTHROID_DIFFERENTIATION_APOBEC2	RIZ_ERYTHROID_DIFFERENTIATION_APOBEC2		23	0.525394	1.64834	0.0299401	0.205782	0.978	2307	tags=35%, list=7%, signal=37%
PID_EPO_PATHWAY	PID_EPO_PATHWAY		33	0.583362	1.64794	0.0386179	0.205519	0.979	5776	tags=55%, list=18%, signal=67%
MARZEC_IL2_SIGNALING_DN	MARZEC_IL2_SIGNALING_DN		36	0.532703	1.6474	0.0313725	0.204516	0.979	5209	tags=47%, list=16%, signal=56%
COATES_MACROPHAGE_M1_VS_M2_UP	COATES_MACROPHAGE_M1_VS_M2_UP		81	0.441387	1.64684	0.0100806	0.204407	0.979	5028	tags=35%, list=16%, signal=41%
BIOCARTA_GRANULOCYTES_PATHWAY	BIOCARTA_GRANULOCYTES_PATHWAY		15	0.687875	1.64495	0.03861	0.206285	0.979	4015	tags=47%, list=13%, signal=53%
GUILLAUMOND_KLF10_TARGETS_UP	GUILLAUMOND_KLF10_TARGETS_UP		45	0.457278	1.64479	0.00974659	0.205712	0.98	3315	tags=36%, list=10%, signal=40%
MADAN_DPPA4_TARGETS	MADAN_DPPA4_TARGETS		52	0.430478	1.64367	0.00813008	0.206542	0.981	6947	tags=40%, list=22%, signal=52%
VERHAAK_GLIOBLASTOMA_PRONEURAL	VERHAAK_GLIOBLASTOMA_PRONEURAL		172	0.467539	1.6432	0.027027	0.206332	0.981	7492	tags=52%, list=24%, signal=68%
POMEROY_MEDULLOBLASTOMA_PROGNOSIS_UP	POMEROY_MEDULLOBLASTOMA_PROGNOSIS_UP		47	0.424555	1.64235	0.0117417	0.206705	0.981	3579	tags=26%, list=11%, signal=29%
REACTOME_INTERLEUKIN_7_SIGNALING	REACTOME_INTERLEUKIN_7_SIGNALING		31	0.478142	1.64102	0.011583	0.207747	0.982	2889	tags=32%, list=9%, signal=35%
REACTOME_G_PROTEIN_BETA:GAMMA_SIGNALLING	REACTOME_G_PROTEIN_BETA:GAMMA_SIGNALLING		31	0.515955	1.63887	0.0336634	0.20918	0.983	4910	tags=48%, list=15%, signal=57%
BIOCARTA_NO2IL12_PATHWAY	BIOCARTA_NO2IL12_PATHWAY		15	0.799591	1.63616	0.0308642	0.211247	0.983	4665	tags=73%, list=15%, signal=86%
RIZ_ERYTHROID_DIFFERENTIATION_12HR	RIZ_ERYTHROID_DIFFERENTIATION_12HR		35	0.50332	1.63613	0.022	0.210401	0.983	5676	tags=46%, list=18%, signal=56%
MAHAJAN_RESPONSE_TO_IL1A_UP	MAHAJAN_RESPONSE_TO_IL1A_UP		76	0.435925	1.63601	0.015534	0.209708	0.983	4932	tags=36%, list=16%, signal=42%
HOQUE_METHYLATED_IN_CANCER	HOQUE_METHYLATED_IN_CANCER		53	0.442041	1.63394	0.00970874	0.210868	0.984	5616	tags=42%, list=18%, signal=50%
MIKKELSEN_MCV6_ICP_WITH_H3K4ME3_AND_H3K27ME3	MIKKELSEN_MCV6_ICP_WITH_H3K4ME3_AND_H3K27ME3		29	0.530175	1.6339	0.0230769	0.210069	0.984	7551	tags=55%, list=24%, signal=72%
REACTOME_G_BETA:GAMMA_SIGNALLING_THROUGH_CDC42	REACTOME_G_BETA:GAMMA_SIGNALLING_THROUGH_CDC42		19	0.558329	1.63352	0.0273438	0.209776	0.984	3772	tags=42%, list=12%, signal=48%
REACTOME_CRMPS_IN_SEMA3A_SIGNALING	REACTOME_CRMPS_IN_SEMA3A_SIGNALING		16	0.600403	1.63343	0.0366599	0.209081	0.984	4625	tags=56%, list=15%, signal=66%
REACTOME_COMMON_PATHWAY_OF_FIBRIN_CLOT_FORMATION	REACTOME_COMMON_PATHWAY_OF_FIBRIN_CLOT_FORMATION		22	0.59391	1.6329	0.0427184	0.209017	0.984	3227	tags=36%, list=10%, signal=40%
REACTOME_GROWTH_HORMONE_RECEPTOR_SIGNALING	REACTOME_GROWTH_HORMONE_RECEPTOR_SIGNALING		22	0.574642	1.63268	0.0325866	0.208496	0.984	6141	tags=55%, list=19%, signal=68%
WATANABE_ULCERATIVE_COLITIS_WITH_CANCER_DN	WATANABE_ULCERATIVE_COLITIS_WITH_CANCER_DN		15	0.746863	1.63235	0.0365854	0.208177	0.984	2010	tags=47%, list=6%, signal=50%
BIOCARTA_CSK_PATHWAY	BIOCARTA_CSK_PATHWAY		19	0.701985	1.63194	0.0428571	0.207952	0.984	5346	tags=58%, list=17%, signal=70%
VANHARANTA_UTERINE_FIBROID_DN	VANHARANTA_UTERINE_FIBROID_DN		63	0.475445	1.63191	0.032	0.207159	0.984	5343	tags=43%, list=17%, signal=51%
HOWLIN_PUBERTAL_MAMMARY_GLAND	HOWLIN_PUBERTAL_MAMMARY_GLAND		62	0.457047	1.6319	0.0173745	0.206366	0.984	6369	tags=44%, list=20%, signal=54%
REACTOME_DAG_AND_IP3_SIGNALING	REACTOME_DAG_AND_IP3_SIGNALING		39	0.535202	1.63144	0.0282258	0.205373	0.985	2922	tags=38%, list=9%, signal=42%
TSENG_ADIPOGENIC_POTENTIAL_DN	TSENG_ADIPOGENIC_POTENTIAL_DN		45	0.494253	1.62525	0.0440613	0.211747	0.987	2711	tags=31%, list=9%, signal=34%
DAVICIONI_PAX_FOXO1_SIGNATURE_IN_ARMS_DN	DAVICIONI_PAX_FOXO1_SIGNATURE_IN_ARMS_DN		20	0.546597	1.62417	0.0329457	0.212326	0.988	2711	tags=35%, list=9%, signal=38%
SU_PANCREAS	SU_PANCREAS		42	0.4878	1.62381	0.0342052	0.21114	0.988	6661	tags=55%, list=21%, signal=69%
REACTOME_OPIOID_SIGNALLING	REACTOME_OPIOID_SIGNALLING		84	0.436153	1.62312	0.025641	0.211337	0.988	6116	tags=42%, list=19%, signal=51%
ACEVEDO_LIVER_CANCER_WITH_H3K9ME3_UP	ACEVEDO_LIVER_CANCER_WITH_H3K9ME3_UP		115	0.406632	1.61929	0.0116732	0.214371	0.991	6050	tags=37%, list=19%, signal=46%
REACTOME_PRESYNAPTIC_FUNCTION_OF_KAINATE_RECEPTORS	REACTOME_PRESYNAPTIC_FUNCTION_OF_KAINATE_RECEPTORS		20	0.53355	1.61513	0.0198807	0.219618	0.992	4910	tags=50%, list=15%, signal=59%
CERIBELLI_GENES_INACTIVE_AND_BOUND_BY_NFY	CERIBELLI_GENES_INACTIVE_AND_BOUND_BY_NFY		33	0.485185	1.61497	0.0238569	0.219074	0.992	6351	tags=42%, list=20%, signal=53%
PID_HEDGEHOG_2PATHWAY	PID_HEDGEHOG_2PATHWAY		22	0.528791	1.61331	0.0386179	0.220792	0.992	1571	tags=32%, list=5%, signal=33%
MAHADEVAN_IMATINIB_RESISTANCE_DN	MAHADEVAN_IMATINIB_RESISTANCE_DN		20	0.595376	1.61248	0.0323887	0.22121	0.992	4325	tags=50%, list=14%, signal=58%
SA_MMP_CYTOKINE_CONNECTION	SA_MMP_CYTOKINE_CONNECTION		15	0.650184	1.61028	0.0342742	0.223709	0.992	4511	tags=47%, list=14%, signal=54%
REACTOME_SIGNAL_AMPLIFICATION	REACTOME_SIGNAL_AMPLIFICATION		31	0.486808	1.60987	0.0323194	0.22269	0.992	6116	tags=45%, list=19%, signal=56%
AKL_HTLV1_INFECTION_DN	AKL_HTLV1_INFECTION_DN		67	0.483986	1.60829	0.037182	0.224346	0.993	4999	tags=40%, list=16%, signal=48%
REACTOME_ACTIVATION_OF_KAINATE_RECEPTORS_UPON_GLUTAMATE_BINDING	REACTOME_ACTIVATION_OF_KAINATE_RECEPTORS_UPON_GLUTAMATE_BINDING		29	0.491955	1.60737	0.0219561	0.224897	0.993	6116	tags=52%, list=19%, signal=64%
KATSANOU_ELAVL1_TARGETS_UP	KATSANOU_ELAVL1_TARGETS_UP		165	0.38715	1.6049	0.0137525	0.225325	0.993	5388	tags=33%, list=17%, signal=39%
KEGG_TRYPTOPHAN_METABOLISM	KEGG_TRYPTOPHAN_METABOLISM		40	0.476813	1.6048	0.0297398	0.224677	0.993	3426	tags=23%, list=11%, signal=25%
PID_ALK1_PATHWAY	PID_ALK1_PATHWAY		25	0.526074	1.60439	0.038835	0.224451	0.993	4361	tags=36%, list=14%, signal=42%
PLASARI_TGFB1_SIGNALING_VIA_NFIC_10HR_DN	PLASARI_TGFB1_SIGNALING_VIA_NFIC_10HR_DN		26	0.51292	1.60344	0.0397614	0.225173	0.993	7960	tags=58%, list=25%, signal=77%
CHARAFE_BREAST_CANCER_BASAL_VS_MESENCHYMAL_DN	CHARAFE_BREAST_CANCER_BASAL_VS_MESENCHYMAL_DN		51	0.500921	1.60286	0.0488281	0.224522	0.993	5495	tags=41%, list=17%, signal=50%
CHEBOTAEV_GR_TARGETS_DN	CHEBOTAEV_GR_TARGETS_DN		119	0.435672	1.60248	0.0348837	0.224341	0.993	6868	tags=44%, list=22%, signal=56%
REACTOME_RET_SIGNALING	REACTOME_RET_SIGNALING		39	0.462905	1.60246	0.0200401	0.223597	0.993	5498	tags=41%, list=17%, signal=50%
MCCLUNG_DELTA_FOSB_TARGETS_8WK	MCCLUNG_DELTA_FOSB_TARGETS_8WK		47	0.499959	1.60146	0.0491159	0.22432	0.993	3515	tags=38%, list=11%, signal=43%
HAN_JNK_SINGALING_DN	HAN_JNK_SINGALING_DN		39	0.496513	1.60057	0.035503	0.224883	0.993	5143	tags=44%, list=16%, signal=52%
HOFMANN_MYELODYSPLASTIC_SYNDROM_HIGH_RISK_DN	HOFMANN_MYELODYSPLASTIC_SYNDROM_HIGH_RISK_DN		20	0.555532	1.59971	0.0261044	0.225369	0.993	2382	tags=35%, list=8%, signal=38%
REACTOME_PLATELET_CALCIUM_HOMEOSTASIS	REACTOME_PLATELET_CALCIUM_HOMEOSTASIS		28	0.524122	1.59904	0.0464646	0.225536	0.993	6496	tags=54%, list=20%, signal=67%
ROSS_ACUTE_MYELOID_LEUKEMIA_CBF	ROSS_ACUTE_MYELOID_LEUKEMIA_CBF		81	0.423348	1.59888	0.0256917	0.225028	0.993	6958	tags=47%, list=22%, signal=60%
REACTOME_CA_DEPENDENT_EVENTS	REACTOME_CA_DEPENDENT_EVENTS		35	0.505932	1.59308	0.0378486	0.231389	0.995	2922	tags=31%, list=9%, signal=35%
IVANOVA_HEMATOPOIESIS_STEM_CELL	IVANOVA_HEMATOPOIESIS_STEM_CELL		176	0.400505	1.59302	0.0215264	0.230702	0.995	6045	tags=35%, list=19%, signal=43%
SOTIRIOU_BREAST_CANCER_GRADE_1_VS_3_DN	SOTIRIOU_BREAST_CANCER_GRADE_1_VS_3_DN		50	0.496981	1.59277	0.0490798	0.230209	0.996	6152	tags=38%, list=19%, signal=47%
ABE_VEGFA_TARGETS	ABE_VEGFA_TARGETS		19	0.577617	1.59256	0.0494071	0.229731	0.996	6357	tags=58%, list=20%, signal=72%
SETLUR_PROSTATE_CANCER_TMPRSS2_ERG_FUSION_DN	SETLUR_PROSTATE_CANCER_TMPRSS2_ERG_FUSION_DN		20	0.533035	1.59092	0.0384615	0.230683	0.996	6605	tags=45%, list=21%, signal=57%
LIU_VAV3_PROSTATE_CARCINOGENESIS_UP	LIU_VAV3_PROSTATE_CARCINOGENESIS_UP		87	0.463712	1.59009	0.0477099	0.231204	0.997	4338	tags=38%, list=14%, signal=44%
PIEPOLI_LGI1_TARGETS_UP	PIEPOLI_LGI1_TARGETS_UP		15	0.608778	1.58972	0.0255403	0.23094	0.997	5772	tags=53%, list=18%, signal=65%
NABA_ECM_AFFILIATED	NABA_ECM_AFFILIATED		160	0.369381	1.58839	0.0137795	0.231369	0.997	3820	tags=28%, list=12%, signal=32%
HOFMANN_MYELODYSPLASTIC_SYNDROM_RISK_DN	HOFMANN_MYELODYSPLASTIC_SYNDROM_RISK_DN		21	0.524306	1.58667	0.0438095	0.232522	0.997	2389	tags=33%, list=8%, signal=36%
KEGG_MELANOMA	KEGG_MELANOMA		68	0.411287	1.58355	0.032381	0.235526	0.997	2770	tags=26%, list=9%, signal=29%
TONKS_TARGETS_OF_RUNX1_RUNX1T1_FUSION_HSC_DN	TONKS_TARGETS_OF_RUNX1_RUNX1T1_FUSION_HSC_DN		189	0.415606	1.58257	0.0447761	0.235516	0.997	4014	tags=34%, list=13%, signal=39%
ASGHARZADEH_NEUROBLASTOMA_POOR_SURVIVAL_DN	ASGHARZADEH_NEUROBLASTOMA_POOR_SURVIVAL_DN		42	0.464436	1.58214	0.0375494	0.235404	0.997	6801	tags=40%, list=21%, signal=51%
CHEN_LVAD_SUPPORT_OF_FAILING_HEART_DN	CHEN_LVAD_SUPPORT_OF_FAILING_HEART_DN		42	0.47373	1.58157	0.0226337	0.23475	0.997	2963	tags=29%, list=9%, signal=31%
BIOCARTA_IL7_PATHWAY	BIOCARTA_IL7_PATHWAY		16	0.702362	1.57984	0.0300601	0.236637	0.997	2889	tags=56%, list=9%, signal=62%
VANASSE_BCL2_TARGETS_DN	VANASSE_BCL2_TARGETS_DN		57	0.440152	1.57891	0.0429688	0.23651	0.997	3753	tags=32%, list=12%, signal=36%
HERNANDEZ_MITOTIC_ARREST_BY_DOCETAXEL_1_UP	HERNANDEZ_MITOTIC_ARREST_BY_DOCETAXEL_1_UP		33	0.494597	1.5774	0.0348837	0.236481	0.997	5411	tags=36%, list=17%, signal=44%
ZHAN_MULTIPLE_MYELOMA_CD2_UP	ZHAN_MULTIPLE_MYELOMA_CD2_UP		45	0.491848	1.5766	0.0480962	0.236195	0.997	6267	tags=56%, list=20%, signal=69%
GREENBAUM_E2A_TARGETS_DN	GREENBAUM_E2A_TARGETS_DN		18	0.590828	1.57652	0.0336634	0.235586	0.997	6332	tags=56%, list=20%, signal=69%
BIOCARTA_GPCR_PATHWAY	BIOCARTA_GPCR_PATHWAY		29	0.510904	1.57616	0.0478088	0.235331	0.997	3574	tags=31%, list=11%, signal=35%
ROSS_AML_WITH_CBFB_MYH11_FUSION	ROSS_AML_WITH_CBFB_MYH11_FUSION		51	0.466741	1.57329	0.0443548	0.238015	0.997	5202	tags=41%, list=16%, signal=49%
GARGALOVIC_RESPONSE_TO_OXIDIZED_PHOSPHOLIPIDS_SALMON_DN	GARGALOVIC_RESPONSE_TO_OXIDIZED_PHOSPHOLIPIDS_SALMON_DN		15	0.581916	1.56679	0.0486815	0.243227	0.997	5829	tags=53%, list=18%, signal=65%
BIDUS_METASTASIS_DN	BIDUS_METASTASIS_DN		142	0.377357	1.56612	0.038835	0.242804	0.997	5521	tags=32%, list=17%, signal=39%
FLORIO_NEOCORTEX_BASAL_RADIAL_GLIA_UP	FLORIO_NEOCORTEX_BASAL_RADIAL_GLIA_UP		341	0.383593	1.56458	0.02	0.243635	0.998	5885	tags=36%, list=19%, signal=43%
MIKKELSEN_ES_ICP_WITH_H3K27ME3	MIKKELSEN_ES_ICP_WITH_H3K27ME3		36	0.479201	1.56427	0.0189076	0.2434	0.998	4720	tags=36%, list=15%, signal=42%
FONTAINE_FOLLICULAR_THYROID_ADENOMA_DN	FONTAINE_FOLLICULAR_THYROID_ADENOMA_DN		70	0.407868	1.56207	0.04	0.242922	0.998	4170	tags=36%, list=13%, signal=41%
ZHOU_INFLAMMATORY_RESPONSE_FIMA_DN	ZHOU_INFLAMMATORY_RESPONSE_FIMA_DN		262	0.342699	1.56113	0.00824742	0.242776	0.998	5938	tags=33%, list=19%, signal=41%
GAVIN_FOXP3_TARGETS_CLUSTER_P7	GAVIN_FOXP3_TARGETS_CLUSTER_P7		87	0.429254	1.56093	0.0460653	0.242337	0.998	5229	tags=34%, list=16%, signal=41%
REACTOME_THROMBOXANE_SIGNALLING_THROUGH_TP_RECEPTOR	REACTOME_THROMBOXANE_SIGNALLING_THROUGH_TP_RECEPTOR		22	0.510135	1.56013	0.0358566	0.242671	0.998	6116	tags=45%, list=19%, signal=56%
MOREIRA_RESPONSE_TO_TSA_DN	MOREIRA_RESPONSE_TO_TSA_DN		18	0.576523	1.55471	0.0430328	0.245787	0.998	7128	tags=78%, list=22%, signal=100%
KEGG_ALDOSTERONE_REGULATED_SODIUM_REABSORPTION	KEGG_ALDOSTERONE_REGULATED_SODIUM_REABSORPTION		41	0.43617	1.55422	0.0342052	0.245829	0.998	4442	tags=32%, list=14%, signal=37%
ODONNELL_TFRC_TARGETS_UP	ODONNELL_TFRC_TARGETS_UP		366	0.325186	1.55301	0.0040404	0.246186	0.998	5340	tags=31%, list=17%, signal=36%
CHEBOTAEV_GR_TARGETS_UP	CHEBOTAEV_GR_TARGETS_UP		74	0.427986	1.55246	0.0431373	0.245565	0.998	5772	tags=38%, list=18%, signal=46%
NOUZOVA_METHYLATED_IN_APL	NOUZOVA_METHYLATED_IN_APL		63	0.423273	1.5522	0.027668	0.245241	0.998	6225	tags=40%, list=20%, signal=49%
LIU_VAV3_PROSTATE_CARCINOGENESIS_DN	LIU_VAV3_PROSTATE_CARCINOGENESIS_DN		15	0.551158	1.55211	0.0350877	0.244681	0.998	4098	tags=47%, list=13%, signal=54%
TORCHIA_TARGETS_OF_EWSR1_FLI1_FUSION_TOP20_DN	TORCHIA_TARGETS_OF_EWSR1_FLI1_FUSION_TOP20_DN		18	0.535409	1.55071	0.0351562	0.246058	0.998	3489	tags=39%, list=11%, signal=44%
DAVICIONI_TARGETS_OF_PAX_FOXO1_FUSIONS_DN	DAVICIONI_TARGETS_OF_PAX_FOXO1_FUSIONS_DN		63	0.416144	1.54883	0.0352251	0.246818	0.998	2711	tags=25%, list=9%, signal=28%
MIKKELSEN_IPS_ICP_WITH_H3K27ME3	MIKKELSEN_IPS_ICP_WITH_H3K27ME3		49	0.411733	1.54861	0.011811	0.24646	0.998	4924	tags=35%, list=16%, signal=41%
Abbreviations: ES, Enrichment Score; NES, Normalized Enrichment Score; FDR, False Discovery Rate.
