# Supplementary material for: Prognostic value of Glypican family genes in early-stage pancreatic ductal adenocarcinoma after pancreaticoduodenectomy and possible mechanisms
Source: BMC Gastroenterol. 2020 Dec 10;20:415. doi: 10.1186/s12876-020-01560-0 (PMC7731467; doi:10.1186/s12876-020-01560-0)
Supplement: Supplementary file 14 — Additional file 14: Table 14. Gene Set Enrichment Analysis results of c6 enrichment for high Glypican3 expression in The Cancer Genome Atlas database. [file 12876_2020_1560_MOESM14_ESM.xlsx]

## Sheet: Sheet1
Supplementary Table 14 Gene Set Enrichment Analysis results of c6 enrichment for high Glypican3 expression in The Cancer Genome Atlas database.
NAME	GS<br> follow link to MSigDB	GS DETAILS	SIZE	ES	NES	NOM p-val	FDR q-val	FWER p-val	RANK AT MAX	LEADING EDGE
P53_DN.V1_DN	P53_DN.V1_DN	Details ...	185	0.544824	1.98883	0	0.0346283	0.024	5799	tags=48%, list=18%, signal=59%
BRCA1_DN.V1_UP	BRCA1_DN.V1_UP	Details ...	120	0.496891	1.93528	0	0.0389361	0.044	5185	tags=43%, list=16%, signal=51%
PTEN_DN.V1_UP	PTEN_DN.V1_UP	Details ...	170	0.458198	1.87147	0	0.0519732	0.083	5714	tags=38%, list=18%, signal=46%
KRAS.KIDNEY_UP.V1_UP	KRAS.KIDNEY_UP.V1_UP	Details ...	137	0.647223	1.86303	0.00408998	0.0425429	0.087	5028	tags=61%, list=16%, signal=72%
CTIP_DN.V1_UP	CTIP_DN.V1_UP	Details ...	121	0.474415	1.85909	0	0.035428	0.092	5824	tags=38%, list=18%, signal=46%
PTEN_DN.V1_DN	PTEN_DN.V1_DN	Details ...	170	0.458713	1.82628	0.00190114	0.0409168	0.115	5757	tags=44%, list=18%, signal=53%
KRAS.BREAST_UP.V1_DN	KRAS.BREAST_UP.V1_DN	Details ...	130	0.443881	1.7935	0	0.0503038	0.147	5737	tags=41%, list=18%, signal=50%
ATF2_S_UP.V1_DN	ATF2_S_UP.V1_DN	Details ...	181	0.425636	1.76498	0.00400802	0.0592748	0.194	3085	tags=27%, list=10%, signal=30%
JNK_DN.V1_UP	JNK_DN.V1_UP	Details ...	177	0.412445	1.76245	0	0.0542788	0.199	5141	tags=31%, list=16%, signal=37%
KRAS.600_UP.V1_UP	KRAS.600_UP.V1_UP	Details ...	259	0.438991	1.75351	0.00753296	0.0532884	0.21	5454	tags=38%, list=17%, signal=45%
CYCLIN_D1_KE_.V1_DN	CYCLIN_D1_KE_.V1_DN	Details ...	177	0.423699	1.74886	0.00570342	0.0512262	0.221	6886	tags=41%, list=22%, signal=52%
ATM_DN.V1_DN	ATM_DN.V1_DN	Details ...	137	0.412738	1.7475	0.00192308	0.0472487	0.223	4337	tags=32%, list=14%, signal=37%
IL15_UP.V1_DN	IL15_UP.V1_DN	Details ...	167	0.401899	1.7203	0	0.0570267	0.266	3407	tags=27%, list=11%, signal=30%
KRAS.AMP.LUNG_UP.V1_UP	KRAS.AMP.LUNG_UP.V1_UP	Details ...	129	0.426733	1.70422	0.00198413	0.0634652	0.304	6612	tags=41%, list=21%, signal=52%
IL21_UP.V1_DN	IL21_UP.V1_DN	Details ...	164	0.391638	1.67636	0	0.0765355	0.344	4403	tags=31%, list=14%, signal=36%
KRAS.300_UP.V1_UP	KRAS.300_UP.V1_UP	Details ...	135	0.457585	1.66065	0.0193798	0.075915	0.375	4775	tags=37%, list=15%, signal=43%
AKT_UP.V1_DN	AKT_UP.V1_DN	Details ...	185	0.388404	1.65924	0.0174081	0.0728186	0.38	6384	tags=38%, list=20%, signal=47%
NOTCH_DN.V1_DN	NOTCH_DN.V1_DN	Details ...	171	0.378384	1.64531	0.00196078	0.0772503	0.41	6538	tags=40%, list=21%, signal=50%
BMI1_DN_MEL18_DN.V1_DN	BMI1_DN_MEL18_DN.V1_DN	Details ...	143	0.406073	1.62315	0.0211132	0.0880488	0.456	4968	tags=31%, list=16%, signal=37%
PRC1_BMI_UP.V1_UP	PRC1_BMI_UP.V1_UP		179	0.36708	1.6227	0.00595238	0.0841815	0.457	6373	tags=38%, list=20%, signal=47%
IL2_UP.V1_DN	IL2_UP.V1_DN		185	0.375354	1.61762	0.00408163	0.0827374	0.462	4743	tags=28%, list=15%, signal=33%
P53_DN.V2_DN	P53_DN.V2_DN		140	0.362763	1.61484	0.00192678	0.0811216	0.47	5786	tags=33%, list=18%, signal=40%
WNT_UP.V1_DN	WNT_UP.V1_DN		162	0.361602	1.61346	0.00583658	0.078367	0.472	7348	tags=43%, list=23%, signal=56%
KRAS.PROSTATE_UP.V1_DN	KRAS.PROSTATE_UP.V1_DN		133	0.383368	1.55254	0.0119284	0.116813	0.593	6580	tags=38%, list=21%, signal=47%
LEF1_UP.V1_UP	LEF1_UP.V1_UP		189	0.40146	1.54289	0.0426716	0.12097	0.628	6352	tags=37%, list=20%, signal=45%
KRAS.PROSTATE_UP.V1_UP	KRAS.PROSTATE_UP.V1_UP		127	0.375644	1.53577	0.0135659	0.12182	0.636	7754	tags=47%, list=24%, signal=62%
ALK_DN.V1_UP	ALK_DN.V1_UP		123	0.375945	1.53069	0.0272374	0.12194	0.641	6807	tags=41%, list=21%, signal=53%
JNK_DN.V1_DN	JNK_DN.V1_DN		176	0.324108	1.52989	0.00965251	0.118484	0.642	4821	tags=29%, list=15%, signal=34%
PRC2_SUZ12_UP.V1_UP	PRC2_SUZ12_UP.V1_UP		177	0.328246	1.51389	0.0160321	0.123365	0.669	7229	tags=36%, list=23%, signal=47%
ATF2_UP.V1_DN	ATF2_UP.V1_DN		179	0.375871	1.5122	0.0497018	0.120494	0.671	2957	tags=22%, list=9%, signal=25%
KRAS.600.LUNG.BREAST_UP.V1_UP	KRAS.600.LUNG.BREAST_UP.V1_UP		253	0.345486	1.50957	0.0117417	0.119055	0.676	7553	tags=42%, list=24%, signal=54%
JAK2_DN.V1_UP	JAK2_DN.V1_UP		169	0.345628	1.50312	0.0132827	0.121451	0.685	6373	tags=33%, list=20%, signal=41%
NRL_DN.V1_DN	NRL_DN.V1_DN		126	0.34005	1.49374	0.015444	0.125551	0.7	5185	tags=31%, list=16%, signal=37%
IL21_UP.V1_UP	IL21_UP.V1_UP		173	0.325375	1.47909	0.0150094	0.126713	0.731	6074	tags=34%, list=19%, signal=42%
KRAS.600.LUNG.BREAST_UP.V1_DN	KRAS.600.LUNG.BREAST_UP.V1_DN		262	0.332888	1.46996	0.0232108	0.127757	0.745	6766	tags=33%, list=21%, signal=41%
P53_DN.V2_UP	P53_DN.V2_UP		137	0.359225	1.45953	0.0407767	0.133658	0.756	6907	tags=36%, list=22%, signal=46%
MEL18_DN.V1_DN	MEL18_DN.V1_DN		141	0.36092	1.45905	0.0412758	0.130828	0.756	4968	tags=28%, list=16%, signal=33%
STK33_SKM_DN	STK33_SKM_DN		255	0.312777	1.45112	0.0246679	0.133989	0.765	6307	tags=35%, list=20%, signal=43%
ATM_DN.V1_UP	ATM_DN.V1_UP		137	0.33085	1.43224	0.0200803	0.148172	0.794	7066	tags=35%, list=22%, signal=45%
ESC_J1_UP_EARLY.V1_UP	ESC_J1_UP_EARLY.V1_UP		168	0.301845	1.42998	0.0274262	0.14694	0.798	4874	tags=28%, list=15%, signal=33%
PGF_UP.V1_DN	PGF_UP.V1_DN		181	0.313952	1.42345	0.0311284	0.149579	0.813	4848	tags=28%, list=15%, signal=32%
DCA_UP.V1_UP	DCA_UP.V1_UP		167	0.298227	1.39698	0.0169811	0.16393	0.84	6612	tags=31%, list=21%, signal=38%
KRAS.LUNG_UP.V1_UP	KRAS.LUNG_UP.V1_UP		129	0.343274	1.39069	0.0450098	0.166023	0.845	7944	tags=43%, list=25%, signal=57%
GCNP_SHH_UP_EARLY.V1_DN	GCNP_SHH_UP_EARLY.V1_DN		165	0.291772	1.36472	0.0256881	0.171182	0.875	3397	tags=22%, list=11%, signal=24%
Abbreviations: ES, Enrichment Score; NES, Normalized Enrichment Score; FDR, False Discovery Rate.
