# Supplementary material for: Prognostic value of Glypican family genes in early-stage pancreatic ductal adenocarcinoma after pancreaticoduodenectomy and possible mechanisms
Source: BMC Gastroenterol. 2020 Dec 10;20:415. doi: 10.1186/s12876-020-01560-0 (PMC7731467; doi:10.1186/s12876-020-01560-0)
Supplement: Supplementary file 15 — Additional file 15: Table 15. Gene Set Enrichment Analysis results of c2 enrichment for low Glypican5 expression in The Cancer Genome Atlas database. [file 12876_2020_1560_MOESM15_ESM.xlsx]

## Sheet: Sheet1
Supplementary Table 15 Gene Set Enrichment Analysis results of c2 enrichment for low Glypican5 expression in The Cancer Genome Atlas database.
NAME	GS<br> follow link to MSigDB	GS DETAILS	SIZE	ES	NES	NOM p-val	FDR q-val	FWER p-val	RANK AT MAX	LEADING EDGE
ODONNELL_TFRC_TARGETS_DN	ODONNELL_TFRC_TARGETS_DN	Details ...	123	0.726451	2.41028	0	0	0	1475	tags=50%, list=5%, signal=52%
CROONQUIST_NRAS_VS_STROMAL_STIMULATION_DN	CROONQUIST_NRAS_VS_STROMAL_STIMULATION_DN	Details ...	94	0.68767	2.38222	0	0.000607925	0.001	1632	tags=48%, list=5%, signal=50%
CHIANG_LIVER_CANCER_SUBCLASS_PROLIFERATION_UP	CHIANG_LIVER_CANCER_SUBCLASS_PROLIFERATION_UP	Details ...	176	0.71637	2.34595	0	0.000405283	0.001	1977	tags=52%, list=6%, signal=55%
ZHOU_CELL_CYCLE_GENES_IN_IR_RESPONSE_24HR	ZHOU_CELL_CYCLE_GENES_IN_IR_RESPONSE_24HR	Details ...	119	0.832186	2.31816	0	0.0014568	0.005	1859	tags=68%, list=6%, signal=72%
FISCHER_G2_M_CELL_CYCLE	FISCHER_G2_M_CELL_CYCLE	Details ...	231	0.717194	2.31618	0	0.00116544	0.005	1957	tags=48%, list=6%, signal=50%
BASAKI_YBX1_TARGETS_UP	BASAKI_YBX1_TARGETS_UP	Details ...	281	0.705091	2.30657	0	0.00164529	0.008	5459	tags=66%, list=17%, signal=79%
FLORIO_NEOCORTEX_BASAL_RADIAL_GLIA_DN	FLORIO_NEOCORTEX_BASAL_RADIAL_GLIA_DN	Details ...	183	0.770069	2.30171	0	0.00141025	0.008	1658	tags=63%, list=5%, signal=66%
LEE_EARLY_T_LYMPHOCYTE_UP	LEE_EARLY_T_LYMPHOCYTE_UP	Details ...	106	0.764455	2.29776	0	0.00123397	0.008	1654	tags=60%, list=5%, signal=63%
WHITEFORD_PEDIATRIC_CANCER_MARKERS	WHITEFORD_PEDIATRIC_CANCER_MARKERS	Details ...	113	0.829026	2.29499	0	0.00109686	0.008	1372	tags=68%, list=4%, signal=71%
HOFFMANN_LARGE_TO_SMALL_PRE_BII_LYMPHOCYTE_UP	HOFFMANN_LARGE_TO_SMALL_PRE_BII_LYMPHOCYTE_UP	Details ...	148	0.749371	2.29167	0	0.00119759	0.01	2816	tags=59%, list=9%, signal=65%
SHEDDEN_LUNG_CANCER_POOR_SURVIVAL_A6	SHEDDEN_LUNG_CANCER_POOR_SURVIVAL_A6	Details ...	447	0.693047	2.26708	0	0.0023398	0.019	3393	tags=52%, list=11%, signal=58%
CHEMNITZ_RESPONSE_TO_PROSTAGLANDIN_E2_UP	CHEMNITZ_RESPONSE_TO_PROSTAGLANDIN_E2_UP	Details ...	140	0.670484	2.26094	0.00208768	0.00222049	0.019	5290	tags=62%, list=17%, signal=74%
SARRIO_EPITHELIAL_MESENCHYMAL_TRANSITION_UP	SARRIO_EPITHELIAL_MESENCHYMAL_TRANSITION_UP	Details ...	179	0.723264	2.25215	0	0.00258237	0.022	4088	tags=62%, list=13%, signal=71%
NAKAYAMA_SOFT_TISSUE_TUMORS_PCA2_UP	NAKAYAMA_SOFT_TISSUE_TUMORS_PCA2_UP	Details ...	83	0.731204	2.2517	0.0020202	0.00239791	0.022	3593	tags=67%, list=11%, signal=76%
GAVIN_FOXP3_TARGETS_CLUSTER_P6	GAVIN_FOXP3_TARGETS_CLUSTER_P6	Details ...	89	0.686979	2.25037	0.00201207	0.0023431	0.022	1338	tags=46%, list=4%, signal=48%
FOURNIER_ACINAR_DEVELOPMENT_LATE_2	FOURNIER_ACINAR_DEVELOPMENT_LATE_2	Details ...	278	0.678476	2.23361	0	0.00294606	0.027	5228	tags=59%, list=16%, signal=70%
KOBAYASHI_EGFR_SIGNALING_24HR_DN	KOBAYASHI_EGFR_SIGNALING_24HR_DN	Details ...	249	0.781345	2.23204	0	0.00281911	0.027	3745	tags=70%, list=12%, signal=79%
LI_WILMS_TUMOR_VS_FETAL_KIDNEY_1_DN	LI_WILMS_TUMOR_VS_FETAL_KIDNEY_1_DN	Details ...	160	0.666959	2.22505	0.004	0.00303278	0.028	4013	tags=55%, list=13%, signal=63%
ZHOU_CELL_CYCLE_GENES_IN_IR_RESPONSE_6HR	ZHOU_CELL_CYCLE_GENES_IN_IR_RESPONSE_6HR	Details ...	80	0.843893	2.22268	0	0.00295609	0.028	1664	tags=69%, list=5%, signal=72%
MISSIAGLIA_REGULATED_BY_METHYLATION_DN	MISSIAGLIA_REGULATED_BY_METHYLATION_DN	Details ...	118	0.743069	2.22019	0.00204499	0.00300811	0.031	2703	tags=57%, list=9%, signal=62%
LE_EGR2_TARGETS_UP	LE_EGR2_TARGETS_UP		102	0.676832	2.21746	0.00408998	0.00290238	0.031	2940	tags=53%, list=9%, signal=58%
DUTERTRE_ESTRADIOL_RESPONSE_24HR_UP	DUTERTRE_ESTRADIOL_RESPONSE_24HR_UP		316	0.715637	2.21594	0.00204918	0.00277046	0.031	3209	tags=61%, list=10%, signal=67%
WHITFIELD_CELL_CYCLE_G2	WHITFIELD_CELL_CYCLE_G2		163	0.587416	2.21575	0	0.00265	0.031	2721	tags=39%, list=9%, signal=43%
MORI_IMMATURE_B_LYMPHOCYTE_DN	MORI_IMMATURE_B_LYMPHOCYTE_DN		89	0.798277	2.2141	0	0.00265303	0.032	3745	tags=70%, list=12%, signal=79%
BLUM_RESPONSE_TO_SALIRASIB_DN	BLUM_RESPONSE_TO_SALIRASIB_DN		331	0.606581	2.21388	0.0019685	0.00254691	0.032	3774	tags=45%, list=12%, signal=51%
MORI_LARGE_PRE_BII_LYMPHOCYTE_UP	MORI_LARGE_PRE_BII_LYMPHOCYTE_UP		83	0.780889	2.21093	0	0.00261168	0.033	3641	tags=66%, list=11%, signal=75%
TANG_SENESCENCE_TP53_TARGETS_DN	TANG_SENESCENCE_TP53_TARGETS_DN		54	0.799168	2.21041	0.00201207	0.00257127	0.034	2317	tags=67%, list=7%, signal=72%
RUIZ_TNC_TARGETS_DN	RUIZ_TNC_TARGETS_DN		143	0.69229	2.20633	0	0.00251324	0.035	3752	tags=55%, list=12%, signal=62%
JOHANSSON_GLIOMAGENESIS_BY_PDGFB_UP	JOHANSSON_GLIOMAGENESIS_BY_PDGFB_UP		53	0.68716	2.20543	0	0.00245374	0.035	2876	tags=47%, list=9%, signal=52%
NADERI_BREAST_CANCER_PROGNOSIS_UP	NADERI_BREAST_CANCER_PROGNOSIS_UP		49	0.744735	2.20439	0	0.00245926	0.037	4349	tags=65%, list=14%, signal=76%
WANG_RESPONSE_TO_GSK3_INHIBITOR_SB216763_DN	WANG_RESPONSE_TO_GSK3_INHIBITOR_SB216763_DN		351	0.593143	2.20216	0	0.00247305	0.038	5303	tags=50%, list=17%, signal=60%
REACTOME_MITOTIC_PROMETAPHASE	REACTOME_MITOTIC_PROMETAPHASE		197	0.606099	2.20025	0.00394477	0.00242816	0.038	4272	tags=46%, list=13%, signal=52%
FERREIRA_EWINGS_SARCOMA_UNSTABLE_VS_STABLE_UP	FERREIRA_EWINGS_SARCOMA_UNSTABLE_VS_STABLE_UP		156	0.639841	2.19564	0.00199203	0.00269752	0.039	1658	tags=44%, list=5%, signal=46%
REACTOME_RHO_GTPASES_ACTIVATE_FORMINS	REACTOME_RHO_GTPASES_ACTIVATE_FORMINS		137	0.625452	2.19518	0	0.00264029	0.039	2770	tags=43%, list=9%, signal=47%
MARKEY_RB1_ACUTE_LOF_UP	MARKEY_RB1_ACUTE_LOF_UP		224	0.629256	2.19201	0	0.00280466	0.043	4123	tags=49%, list=13%, signal=56%
FUJII_YBX1_TARGETS_DN	FUJII_YBX1_TARGETS_DN		189	0.661089	2.18995	0.00198413	0.00287108	0.044	3187	tags=53%, list=10%, signal=59%
CROONQUIST_NRAS_SIGNALING_DN	CROONQUIST_NRAS_SIGNALING_DN		69	0.881271	2.1877	0	0.0029048	0.044	1632	tags=80%, list=5%, signal=84%
HU_GENOTOXIC_DAMAGE_4HR	HU_GENOTOXIC_DAMAGE_4HR		34	0.745669	2.1758	0	0.00350772	0.053	889	tags=44%, list=3%, signal=45%
KAUFFMANN_MELANOMA_RELAPSE_UP	KAUFFMANN_MELANOMA_RELAPSE_UP		61	0.820471	2.17502	0	0.00341778	0.053	1859	tags=62%, list=6%, signal=66%
RHODES_UNDIFFERENTIATED_CANCER	RHODES_UNDIFFERENTIATED_CANCER		67	0.813646	2.16757	0	0.00376581	0.062	2532	tags=75%, list=8%, signal=81%
MORI_PRE_BI_LYMPHOCYTE_UP	MORI_PRE_BI_LYMPHOCYTE_UP		79	0.676088	2.16403	0.00206612	0.00388815	0.066	3189	tags=53%, list=10%, signal=59%
REACTOME_MITOTIC_SPINDLE_CHECKPOINT	REACTOME_MITOTIC_SPINDLE_CHECKPOINT		109	0.670918	2.16014	0.00195312	0.00400315	0.068	2770	tags=48%, list=9%, signal=52%
REACTOME_HOMOLOGY_DIRECTED_REPAIR	REACTOME_HOMOLOGY_DIRECTED_REPAIR		126	0.62849	2.15928	0	0.00394481	0.068	6455	tags=56%, list=20%, signal=70%
REACTOME_RESOLUTION_OF_SISTER_CHROMATID_COHESION	REACTOME_RESOLUTION_OF_SISTER_CHROMATID_COHESION		124	0.65197	2.15776	0.00392927	0.00392729	0.07	2770	tags=47%, list=9%, signal=51%
WHITFIELD_CELL_CYCLE_G1_S	WHITFIELD_CELL_CYCLE_G1_S		130	0.567447	2.15496	0.00202429	0.00392156	0.073	4914	tags=42%, list=15%, signal=49%
SHEPARD_BMYB_TARGETS	SHEPARD_BMYB_TARGETS		73	0.592458	2.15461	0.00201207	0.00386273	0.073	2544	tags=45%, list=8%, signal=49%
REACTOME_DNA_REPAIR	REACTOME_DNA_REPAIR		312	0.561218	2.15322	0	0.00379867	0.073	6485	tags=51%, list=20%, signal=63%
WHITFIELD_CELL_CYCLE_G2_M	WHITFIELD_CELL_CYCLE_G2_M		196	0.566315	2.15311	0.00199203	0.00371953	0.073	2360	tags=35%, list=7%, signal=37%
ODONNELL_TARGETS_OF_MYC_AND_TFRC_DN	ODONNELL_TARGETS_OF_MYC_AND_TFRC_DN		44	0.834324	2.15255	0	0.00367472	0.074	1402	tags=64%, list=4%, signal=66%
FURUKAWA_DUSP6_TARGETS_PCI35_DN	FURUKAWA_DUSP6_TARGETS_PCI35_DN		70	0.728803	2.15088	0	0.00369316	0.076	2063	tags=54%, list=6%, signal=58%
FRASOR_RESPONSE_TO_SERM_OR_FULVESTRANT_DN	FRASOR_RESPONSE_TO_SERM_OR_FULVESTRANT_DN		48	0.809934	2.1476	0.002079	0.00386319	0.08	2005	tags=67%, list=6%, signal=71%
BURTON_ADIPOGENESIS_PEAK_AT_24HR	BURTON_ADIPOGENESIS_PEAK_AT_24HR		44	0.825954	2.14668	0	0.00385503	0.081	2545	tags=75%, list=8%, signal=81%
KEGG_CELL_CYCLE	KEGG_CELL_CYCLE		124	0.609737	2.14549	0.00390625	0.00383006	0.082	4755	tags=47%, list=15%, signal=55%
SOTIRIOU_BREAST_CANCER_GRADE_1_VS_3_UP	SOTIRIOU_BREAST_CANCER_GRADE_1_VS_3_UP		148	0.853009	2.14542	0	0.00375913	0.082	2693	tags=78%, list=8%, signal=85%
REACTOME_ACTIVATION_OF_ATR_IN_RESPONSE_TO_REPLICATION_STRESS	REACTOME_ACTIVATION_OF_ATR_IN_RESPONSE_TO_REPLICATION_STRESS		37	0.80782	2.14495	0	0.00369078	0.082	2532	tags=59%, list=8%, signal=65%
WINNEPENNINCKX_MELANOMA_METASTASIS_UP	WINNEPENNINCKX_MELANOMA_METASTASIS_UP		158	0.741602	2.14285	0	0.00379669	0.085	3504	tags=60%, list=11%, signal=67%
SHEPARD_BMYB_MORPHOLINO_DN	SHEPARD_BMYB_MORPHOLINO_DN		197	0.493703	2.1392	0	0.00397176	0.089	3806	tags=38%, list=12%, signal=42%
REACTOME_TRANSCRIPTIONAL_REGULATION_BY_SMALL_RNAS	REACTOME_TRANSCRIPTIONAL_REGULATION_BY_SMALL_RNAS		91	0.658068	2.13618	0	0.00414253	0.093	7088	tags=65%, list=22%, signal=83%
KAUFFMANN_DNA_REPAIR_GENES	KAUFFMANN_DNA_REPAIR_GENES		226	0.568635	2.12909	0	0.00449247	0.101	4787	tags=43%, list=15%, signal=50%
REACTOME_M_PHASE	REACTOME_M_PHASE		374	0.577928	2.12846	0.004	0.0044176	0.101	4898	tags=45%, list=15%, signal=52%
CROONQUIST_IL6_DEPRIVATION_DN	CROONQUIST_IL6_DEPRIVATION_DN		94	0.826206	2.12716	0	0.00438055	0.101	3439	tags=84%, list=11%, signal=94%
KAUFFMANN_DNA_REPLICATION_GENES	KAUFFMANN_DNA_REPLICATION_GENES		143	0.568471	2.12432	0.00608519	0.00452948	0.105	3439	tags=41%, list=11%, signal=45%
VECCHI_GASTRIC_CANCER_EARLY_UP	VECCHI_GASTRIC_CANCER_EARLY_UP		427	0.661796	2.12409	0	0.00445758	0.105	5736	tags=61%, list=18%, signal=73%
WU_APOPTOSIS_BY_CDKN1A_VIA_TP53	WU_APOPTOSIS_BY_CDKN1A_VIA_TP53		52	0.796714	2.12262	0.00202429	0.00451105	0.111	2489	tags=71%, list=8%, signal=77%
ROSTY_CERVICAL_CANCER_PROLIFERATION_CLUSTER	ROSTY_CERVICAL_CANCER_PROLIFERATION_CLUSTER		137	0.857087	2.12138	0	0.00453373	0.113	1919	tags=77%, list=6%, signal=82%
PUJANA_BRCA2_PCC_NETWORK	PUJANA_BRCA2_PCC_NETWORK		416	0.570874	2.11952	0.00591716	0.00464197	0.118	4898	tags=46%, list=15%, signal=54%
LY_AGING_OLD_DN	LY_AGING_OLD_DN		55	0.728535	2.11507	0	0.00483117	0.12	3477	tags=60%, list=11%, signal=67%
GRAHAM_NORMAL_QUIESCENT_VS_NORMAL_DIVIDING_DN	GRAHAM_NORMAL_QUIESCENT_VS_NORMAL_DIVIDING_DN		86	0.795134	2.11382	0.00407332	0.00485823	0.125	1805	tags=66%, list=6%, signal=70%
PID_PLK1_PATHWAY	PID_PLK1_PATHWAY		46	0.750455	2.11365	0	0.00480284	0.125	2421	tags=57%, list=8%, signal=61%
ABRAMSON_INTERACT_WITH_AIRE	ABRAMSON_INTERACT_WITH_AIRE		45	0.722506	2.11331	0	0.00476725	0.125	4502	tags=58%, list=14%, signal=67%
REACTOME_PROCESSING_OF_DNA_DOUBLE_STRAND_BREAK_ENDS	REACTOME_PROCESSING_OF_DNA_DOUBLE_STRAND_BREAK_ENDS		86	0.645769	2.11189	0	0.00481034	0.128	7226	tags=60%, list=23%, signal=78%
REACTOME_CELL_CYCLE_CHECKPOINTS	REACTOME_CELL_CYCLE_CHECKPOINTS		276	0.63597	2.11131	0	0.00479887	0.129	4776	tags=50%, list=15%, signal=59%
VILLANUEVA_LIVER_CANCER_KRT19_UP	VILLANUEVA_LIVER_CANCER_KRT19_UP		177	0.581304	2.11073	0.00389864	0.00478991	0.131	3603	tags=41%, list=11%, signal=46%
MOLENAAR_TARGETS_OF_CCND1_AND_CDK4_DN	MOLENAAR_TARGETS_OF_CCND1_AND_CDK4_DN		54	0.776159	2.10954	0	0.0048356	0.133	1977	tags=59%, list=6%, signal=63%
KONG_E2F3_TARGETS	KONG_E2F3_TARGETS		94	0.78933	2.10867	0.00207039	0.00485778	0.134	1791	tags=63%, list=6%, signal=66%
SONG_TARGETS_OF_IE86_CMV_PROTEIN	SONG_TARGETS_OF_IE86_CMV_PROTEIN		54	0.766696	2.10797	0	0.0048519	0.135	1805	tags=54%, list=6%, signal=57%
GRAHAM_CML_DIVIDING_VS_NORMAL_QUIESCENT_UP	GRAHAM_CML_DIVIDING_VS_NORMAL_QUIESCENT_UP		181	0.65916	2.1074	0.00200401	0.00482643	0.136	1805	tags=46%, list=6%, signal=48%
CHAUHAN_RESPONSE_TO_METHOXYESTRADIOL_UP	CHAUHAN_RESPONSE_TO_METHOXYESTRADIOL_UP		50	0.652924	2.10529	0	0.00486966	0.138	4351	tags=52%, list=14%, signal=60%
PID_FOXM1_PATHWAY	PID_FOXM1_PATHWAY		39	0.694468	2.10292	0.00201613	0.00498828	0.14	3477	tags=64%, list=11%, signal=72%
REACTOME_CHROMOSOME_MAINTENANCE	REACTOME_CHROMOSOME_MAINTENANCE		96	0.695572	2.10083	0	0.00509394	0.145	5860	tags=70%, list=18%, signal=85%
RIZ_ERYTHROID_DIFFERENTIATION	RIZ_ERYTHROID_DIFFERENTIATION		79	0.589227	2.09897	0	0.0050973	0.146	4755	tags=44%, list=15%, signal=52%
MORI_EMU_MYC_LYMPHOMA_BY_ONSET_TIME_UP	MORI_EMU_MYC_LYMPHOMA_BY_ONSET_TIME_UP		105	0.579713	2.09739	0	0.00518693	0.149	5037	tags=50%, list=16%, signal=59%
WILLIAMS_ESR1_TARGETS_UP	WILLIAMS_ESR1_TARGETS_UP		26	0.672579	2.09494	0.00213675	0.00531212	0.153	942	tags=38%, list=3%, signal=40%
REACTOME_FANCONI_ANEMIA_PATHWAY	REACTOME_FANCONI_ANEMIA_PATHWAY		39	0.648749	2.0897	0.0021322	0.00562797	0.155	3562	tags=41%, list=11%, signal=46%
REACTOME_TP53_REGULATES_TRANSCRIPTION_OF_DNA_REPAIR_GENES	REACTOME_TP53_REGULATES_TRANSCRIPTION_OF_DNA_REPAIR_GENES		58	0.588396	2.08939	0	0.00558157	0.155	6364	tags=50%, list=20%, signal=62%
REACTOME_DNA_DOUBLE_STRAND_BREAK_REPAIR	REACTOME_DNA_DOUBLE_STRAND_BREAK_REPAIR		154	0.57379	2.08937	0	0.00551666	0.155	6455	tags=52%, list=20%, signal=65%
REACTOME_DNA_DOUBLE_STRAND_BREAK_RESPONSE	REACTOME_DNA_DOUBLE_STRAND_BREAK_RESPONSE		66	0.602152	2.08693	0	0.00565603	0.159	8583	tags=64%, list=27%, signal=87%
FOURNIER_ACINAR_DEVELOPMENT_LATE_DN	FOURNIER_ACINAR_DEVELOPMENT_LATE_DN		21	0.839282	2.08509	0	0.00575693	0.16	4262	tags=81%, list=13%, signal=93%
THILLAINADESAN_ZNF217_TARGETS_UP	THILLAINADESAN_ZNF217_TARGETS_UP		37	0.670234	2.08283	0.0040404	0.00585413	0.162	3494	tags=49%, list=11%, signal=55%
YU_MYC_TARGETS_UP	YU_MYC_TARGETS_UP		40	0.844581	2.08243	0	0.00582115	0.164	2095	tags=73%, list=7%, signal=78%
REN_BOUND_BY_E2F	REN_BOUND_BY_E2F		61	0.779391	2.08157	0.004	0.00581409	0.166	2703	tags=69%, list=9%, signal=75%
LIN_APC_TARGETS	LIN_APC_TARGETS		69	0.663439	2.08132	0	0.00576577	0.167	4837	tags=64%, list=15%, signal=75%
REACTOME_ACTIVATION_OF_THE_PRE_REPLICATIVE_COMPLEX	REACTOME_ACTIVATION_OF_THE_PRE_REPLICATIVE_COMPLEX		33	0.808719	2.08082	0	0.00573928	0.167	2532	tags=64%, list=8%, signal=69%
GROSS_HYPOXIA_VIA_ELK3_UP	GROSS_HYPOXIA_VIA_ELK3_UP		202	0.48384	2.07897	0	0.00582163	0.17	4640	tags=38%, list=15%, signal=44%
BURTON_ADIPOGENESIS_3	BURTON_ADIPOGENESIS_3		100	0.73612	2.07891	0.00404858	0.00576035	0.17	3745	tags=69%, list=12%, signal=78%
HORIUCHI_WTAP_TARGETS_DN	HORIUCHI_WTAP_TARGETS_DN		309	0.593682	2.07814	0.00409836	0.00574904	0.171	2188	tags=37%, list=7%, signal=39%
SU_TESTIS	SU_TESTIS		67	0.604097	2.07683	0.00197239	0.00580369	0.177	3519	tags=42%, list=11%, signal=47%
BENPORATH_PROLIFERATION	BENPORATH_PROLIFERATION		144	0.726953	2.07538	0	0.00582727	0.178	3891	tags=60%, list=12%, signal=69%
WELCSH_BRCA1_TARGETS_DN	WELCSH_BRCA1_TARGETS_DN		140	0.644684	2.07419	0	0.00587462	0.18	4467	tags=52%, list=14%, signal=60%
MANALO_HYPOXIA_DN	MANALO_HYPOXIA_DN		287	0.654128	2.07258	0.00201207	0.00598453	0.182	5894	tags=59%, list=19%, signal=71%
REACTOME_MEIOSIS	REACTOME_MEIOSIS		99	0.600052	2.06978	0.00206612	0.00610036	0.186	7088	tags=61%, list=22%, signal=78%
PUJANA_BREAST_CANCER_WITH_BRCA1_MUTATED_UP	PUJANA_BREAST_CANCER_WITH_BRCA1_MUTATED_UP		57	0.740118	2.06937	0.00401606	0.00605675	0.186	3086	tags=56%, list=10%, signal=62%
REACTOME_RNA_POLYMERASE_I_PROMOTER_ESCAPE	REACTOME_RNA_POLYMERASE_I_PROMOTER_ESCAPE		75	0.658949	2.06931	0.00205339	0.00599795	0.186	6414	tags=64%, list=20%, signal=80%
REACTOME_EPIGENETIC_REGULATION_OF_GENE_EXPRESSION	REACTOME_EPIGENETIC_REGULATION_OF_GENE_EXPRESSION		131	0.569159	2.06871	0	0.00604845	0.187	6562	tags=54%, list=21%, signal=68%
PID_AURORA_A_PATHWAY	PID_AURORA_A_PATHWAY		31	0.679827	2.06783	0.00205339	0.00611912	0.191	3439	tags=61%, list=11%, signal=69%
BHATI_G2M_ARREST_BY_2METHOXYESTRADIOL_UP	BHATI_G2M_ARREST_BY_2METHOXYESTRADIOL_UP		110	0.525655	2.06734	0	0.00607453	0.191	1338	tags=25%, list=4%, signal=26%
REACTOME_REPRODUCTION	REACTOME_REPRODUCTION		121	0.56836	2.06576	0	0.00617874	0.197	7251	tags=56%, list=23%, signal=73%
DELPUECH_FOXO3_TARGETS_DN	DELPUECH_FOXO3_TARGETS_DN		38	0.751133	2.0635	0	0.00627293	0.198	3678	tags=58%, list=12%, signal=65%
KANG_DOXORUBICIN_RESISTANCE_UP	KANG_DOXORUBICIN_RESISTANCE_UP		52	0.922673	2.06242	0	0.00631129	0.199	1805	tags=90%, list=6%, signal=96%
REACTOME_BASE_EXCISION_REPAIR	REACTOME_BASE_EXCISION_REPAIR		78	0.666199	2.06032	0	0.00650991	0.203	6485	tags=65%, list=20%, signal=82%
SHEPARD_CRUSH_AND_BURN_MUTANT_DN	SHEPARD_CRUSH_AND_BURN_MUTANT_DN		183	0.500567	2.05951	0.00198807	0.00651167	0.205	2701	tags=32%, list=9%, signal=34%
YAO_TEMPORAL_RESPONSE_TO_PROGESTERONE_CLUSTER_14	YAO_TEMPORAL_RESPONSE_TO_PROGESTERONE_CLUSTER_14		138	0.656854	2.05875	0	0.00651623	0.207	5320	tags=57%, list=17%, signal=68%
REACTOME_POLO_LIKE_KINASE_MEDIATED_EVENTS	REACTOME_POLO_LIKE_KINASE_MEDIATED_EVENTS		16	0.860216	2.0587	0	0.00646672	0.207	1021	tags=63%, list=3%, signal=65%
FISCHER_G1_S_CELL_CYCLE	FISCHER_G1_S_CELL_CYCLE		194	0.5382	2.05691	0	0.00653779	0.207	4838	tags=45%, list=15%, signal=53%
REACTOME_NUCLEOSOME_ASSEMBLY	REACTOME_NUCLEOSOME_ASSEMBLY		61	0.720065	2.05665	0	0.00649623	0.208	6476	tags=77%, list=20%, signal=97%
REACTOME_GENE_SILENCING_BY_RNA	REACTOME_GENE_SILENCING_BY_RNA		120	0.556694	2.05491	0	0.00655674	0.211	6414	tags=52%, list=20%, signal=66%
REACTOME_G2_M_CHECKPOINTS	REACTOME_G2_M_CHECKPOINTS		155	0.651934	2.05215	0	0.00670472	0.214	6455	tags=59%, list=20%, signal=73%
REACTOME_MITOTIC_PROPHASE	REACTOME_MITOTIC_PROPHASE		127	0.610986	2.04895	0	0.00690389	0.221	7088	tags=58%, list=22%, signal=75%
RHODES_CANCER_META_SIGNATURE	RHODES_CANCER_META_SIGNATURE		64	0.710039	2.04454	0	0.00721609	0.23	5986	tags=72%, list=19%, signal=88%
PUJANA_XPRSS_INT_NETWORK	PUJANA_XPRSS_INT_NETWORK		165	0.631968	2.04189	0.00798403	0.00743149	0.235	5405	tags=56%, list=17%, signal=67%
BIOCARTA_MCM_PATHWAY	BIOCARTA_MCM_PATHWAY		18	0.832726	2.04173	0	0.00737864	0.235	2166	tags=67%, list=7%, signal=72%
LY_AGING_PREMATURE_DN	LY_AGING_PREMATURE_DN		30	0.724824	2.04105	0	0.00741938	0.236	3057	tags=60%, list=10%, signal=66%
REACTOME_MEIOTIC_RECOMBINATION	REACTOME_MEIOTIC_RECOMBINATION		69	0.66336	2.03721	0.00207039	0.00772555	0.245	6414	tags=65%, list=20%, signal=82%
KEGG_HOMOLOGOUS_RECOMBINATION	KEGG_HOMOLOGOUS_RECOMBINATION		27	0.690172	2.03461	0	0.0079468	0.249	2532	tags=44%, list=8%, signal=48%
REACTOME_ERCC6_CSB_AND_EHMT2_G9A_POSITIVELY_REGULATE_RRNA_EXPRESSION	REACTOME_ERCC6_CSB_AND_EHMT2_G9A_POSITIVELY_REGULATE_RRNA_EXPRESSION		60	0.701469	2.03254	0.00211416	0.00818097	0.252	7088	tags=73%, list=22%, signal=94%
STEIN_ESRRA_TARGETS_RESPONSIVE_TO_ESTROGEN_DN	STEIN_ESRRA_TARGETS_RESPONSIVE_TO_ESTROGEN_DN		40	0.731842	2.03178	0.0040404	0.00821376	0.255	4609	tags=65%, list=15%, signal=76%
REACTOME_DNA_DAMAGE_TELOMERE_STRESS_INDUCED_SENESCENCE	REACTOME_DNA_DAMAGE_TELOMERE_STRESS_INDUCED_SENESCENCE		66	0.635628	2.0317	0.00411523	0.00815498	0.255	6582	tags=68%, list=21%, signal=86%
KAMMINGA_EZH2_TARGETS	KAMMINGA_EZH2_TARGETS		41	0.786255	2.03088	0.00194932	0.00821017	0.258	3812	tags=71%, list=12%, signal=80%
PUJANA_BRCA_CENTERED_NETWORK	PUJANA_BRCA_CENTERED_NETWORK		118	0.653102	2.02808	0.00978474	0.00842285	0.266	4898	tags=57%, list=15%, signal=67%
PUJANA_BREAST_CANCER_LIT_INT_NETWORK	PUJANA_BREAST_CANCER_LIT_INT_NETWORK		100	0.576827	2.02752	0.00968992	0.00841695	0.266	2532	tags=37%, list=8%, signal=40%
KEGG_DNA_REPLICATION	KEGG_DNA_REPLICATION		36	0.773683	2.02747	0.00198807	0.0083527	0.266	2532	tags=64%, list=8%, signal=69%
REACTOME_NEGATIVE_EPIGENETIC_REGULATION_OF_RRNA_EXPRESSION	REACTOME_NEGATIVE_EPIGENETIC_REGULATION_OF_RRNA_EXPRESSION		93	0.599002	2.02715	0.00210526	0.00830775	0.266	6414	tags=57%, list=20%, signal=71%
REACTOME_RNA_POLYMERASE_I_TRANSCRIPTION	REACTOME_RNA_POLYMERASE_I_TRANSCRIPTION		94	0.613974	2.02582	0	0.00844791	0.27	6562	tags=60%, list=21%, signal=75%
HONRADO_BREAST_CANCER_BRCA1_VS_BRCA2	HONRADO_BREAST_CANCER_BRCA1_VS_BRCA2		18	0.755895	2.02398	0	0.00865386	0.274	2914	tags=61%, list=9%, signal=67%
REACTOME_TELOMERE_MAINTENANCE	REACTOME_TELOMERE_MAINTENANCE		69	0.691638	2.02083	0	0.00903198	0.281	6414	tags=74%, list=20%, signal=92%
GREENBAUM_E2A_TARGETS_UP	GREENBAUM_E2A_TARGETS_UP		32	0.792168	2.02071	0	0.00898138	0.281	436	tags=59%, list=1%, signal=60%
BURTON_ADIPOGENESIS_PEAK_AT_16HR	BURTON_ADIPOGENESIS_PEAK_AT_16HR		41	0.7027	2.01696	0.00622407	0.00936238	0.287	5954	tags=71%, list=19%, signal=87%
ISHIDA_E2F_TARGETS	ISHIDA_E2F_TARGETS		53	0.843942	2.01622	0	0.00942131	0.292	2166	tags=79%, list=7%, signal=85%
REACTOME_MITOTIC_METAPHASE_AND_ANAPHASE	REACTOME_MITOTIC_METAPHASE_AND_ANAPHASE		198	0.606679	2.01405	0.00401606	0.00966595	0.298	4837	tags=48%, list=15%, signal=56%
REACTOME_G2_M_DNA_DAMAGE_CHECKPOINT	REACTOME_G2_M_DNA_DAMAGE_CHECKPOINT		84	0.639719	2.01329	0	0.00974689	0.299	7248	tags=62%, list=23%, signal=80%
PETROVA_PROX1_TARGETS_UP	PETROVA_PROX1_TARGETS_UP		25	0.688774	2.01296	0	0.00974988	0.3	941	tags=44%, list=3%, signal=45%
CHEN_ETV5_TARGETS_TESTIS	CHEN_ETV5_TARGETS_TESTIS		21	0.755397	2.01266	0.00205761	0.00976326	0.302	3407	tags=57%, list=11%, signal=64%
FERRANDO_T_ALL_WITH_MLL_ENL_FUSION_DN	FERRANDO_T_ALL_WITH_MLL_ENL_FUSION_DN		84	0.582525	2.01221	0.00413223	0.0097388	0.302	3111	tags=40%, list=10%, signal=45%
MEINHOLD_OVARIAN_CANCER_LOW_GRADE_DN	MEINHOLD_OVARIAN_CANCER_LOW_GRADE_DN		18	0.776939	2.01096	0.00199601	0.00979105	0.303	4123	tags=72%, list=13%, signal=83%
RIZ_ERYTHROID_DIFFERENTIATION_CCNE1	RIZ_ERYTHROID_DIFFERENTIATION_CCNE1		43	0.557603	2.01	0	0.00985751	0.306	4755	tags=42%, list=15%, signal=49%
VERNELL_RETINOBLASTOMA_PATHWAY_UP	VERNELL_RETINOBLASTOMA_PATHWAY_UP		70	0.677529	2.00933	0.0040568	0.00987603	0.308	3199	tags=47%, list=10%, signal=52%
ZHAN_MULTIPLE_MYELOMA_PR_UP	ZHAN_MULTIPLE_MYELOMA_PR_UP		44	0.888908	2.00881	0	0.00990005	0.309	1654	tags=86%, list=5%, signal=91%
GRADE_COLON_AND_RECTAL_CANCER_UP	GRADE_COLON_AND_RECTAL_CANCER_UP		287	0.602851	2.00799	0.00201207	0.00994466	0.312	7295	tags=57%, list=23%, signal=74%
KEGG_GLYCOSAMINOGLYCAN_BIOSYNTHESIS_CHONDROITIN_SULFATE	KEGG_GLYCOSAMINOGLYCAN_BIOSYNTHESIS_CHONDROITIN_SULFATE		22	0.726797	2.00664	0	0.0100845	0.319	3113	tags=59%, list=10%, signal=65%
LINDGREN_BLADDER_CANCER_CLUSTER_1_DN	LINDGREN_BLADDER_CANCER_CLUSTER_1_DN		370	0.485064	2.00423	0.00608519	0.0103701	0.327	5307	tags=39%, list=17%, signal=46%
BIOCARTA_CELLCYCLE_PATHWAY	BIOCARTA_CELLCYCLE_PATHWAY		23	0.694724	2.00315	0	0.0104473	0.33	5307	tags=65%, list=17%, signal=78%
WONG_EMBRYONIC_STEM_CELL_CORE	WONG_EMBRYONIC_STEM_CELL_CORE		327	0.657494	2.00304	0.00417537	0.0103837	0.33	5894	tags=58%, list=19%, signal=71%
PID_ATR_PATHWAY	PID_ATR_PATHWAY		39	0.705086	1.99727	0.00616016	0.0111933	0.347	4544	tags=62%, list=14%, signal=72%
PAL_PRMT5_TARGETS_UP	PAL_PRMT5_TARGETS_UP		189	0.518837	1.99431	0.00592885	0.0114847	0.355	3812	tags=38%, list=12%, signal=43%
REACTOME_SENESCENCE_ASSOCIATED_SECRETORY_PHENOTYPE_SASP	REACTOME_SENESCENCE_ASSOCIATED_SECRETORY_PHENOTYPE_SASP		94	0.586971	1.99269	0.0041841	0.011693	0.36	7443	tags=61%, list=23%, signal=79%
WANG_METASTASIS_OF_BREAST_CANCER_ESR1_UP	WANG_METASTASIS_OF_BREAST_CANCER_ESR1_UP		21	0.78892	1.99233	0.00408998	0.0117232	0.361	4377	tags=76%, list=14%, signal=88%
REACTOME_DNA_STRAND_ELONGATION	REACTOME_DNA_STRAND_ELONGATION		32	0.822039	1.99161	0	0.0117686	0.364	2532	tags=75%, list=8%, signal=81%
ZHENG_GLIOBLASTOMA_PLASTICITY_UP	ZHENG_GLIOBLASTOMA_PLASTICITY_UP		234	0.504444	1.9888	0.008	0.01224	0.372	2703	tags=36%, list=9%, signal=39%
WHITFIELD_CELL_CYCLE_LITERATURE	WHITFIELD_CELL_CYCLE_LITERATURE		42	0.864205	1.98643	0	0.0126359	0.381	2095	tags=81%, list=7%, signal=87%
REACTOME_POSITIVE_EPIGENETIC_REGULATION_OF_RRNA_EXPRESSION	REACTOME_POSITIVE_EPIGENETIC_REGULATION_OF_RRNA_EXPRESSION		90	0.605899	1.98633	0.00214592	0.0125669	0.381	7088	tags=61%, list=22%, signal=78%
FAELT_B_CLL_WITH_VH3_21_UP	FAELT_B_CLL_WITH_VH3_21_UP		43	0.647445	1.98347	0.00203252	0.0129415	0.389	2948	tags=44%, list=9%, signal=49%
REACTOME_CYCLIN_A_B1_B2_ASSOCIATED_EVENTS_DURING_G2_M_TRANSITION	REACTOME_CYCLIN_A_B1_B2_ASSOCIATED_EVENTS_DURING_G2_M_TRANSITION		25	0.774158	1.98327	0	0.0128976	0.389	3822	tags=68%, list=12%, signal=77%
KEGG_NUCLEOTIDE_EXCISION_REPAIR	KEGG_NUCLEOTIDE_EXCISION_REPAIR		44	0.625086	1.98195	0.00206612	0.0129903	0.392	4941	tags=52%, list=16%, signal=62%
REACTOME_RHO_GTPASE_EFFECTORS	REACTOME_RHO_GTPASE_EFFECTORS		303	0.510785	1.98021	0.00623701	0.0132455	0.396	6612	tags=47%, list=21%, signal=59%
REACTOME_MITOTIC_G2_G2_M_PHASES	REACTOME_MITOTIC_G2_G2_M_PHASES		197	0.542318	1.98018	0.00412371	0.0131652	0.396	3865	tags=37%, list=12%, signal=42%
REACTOME_CONDENSATION_OF_PROPHASE_CHROMOSOMES	REACTOME_CONDENSATION_OF_PROPHASE_CHROMOSOMES		58	0.703281	1.97834	0.002079	0.0133147	0.399	7088	tags=78%, list=22%, signal=100%
VANTVEER_BREAST_CANCER_METASTASIS_DN	VANTVEER_BREAST_CANCER_METASTASIS_DN		126	0.650449	1.97242	0.0083682	0.0140684	0.413	2454	tags=43%, list=8%, signal=46%
VANTVEER_BREAST_CANCER_ESR1_DN	VANTVEER_BREAST_CANCER_ESR1_DN		259	0.521351	1.97128	0.00212766	0.0141856	0.419	3891	tags=37%, list=12%, signal=41%
PID_ATM_PATHWAY	PID_ATM_PATHWAY		32	0.615215	1.97035	0.00589391	0.01425	0.422	1987	tags=31%, list=6%, signal=33%
BILD_MYC_ONCOGENIC_SIGNATURE	BILD_MYC_ONCOGENIC_SIGNATURE		200	0.508664	1.96909	0	0.0143525	0.426	6382	tags=48%, list=20%, signal=60%
REACTOME_HDACS_DEACETYLATE_HISTONES	REACTOME_HDACS_DEACETYLATE_HISTONES		78	0.629008	1.96906	0.00630252	0.0142781	0.426	7142	tags=68%, list=22%, signal=87%
REACTOME_SUMOYLATION_OF_DNA_REPLICATION_PROTEINS	REACTOME_SUMOYLATION_OF_DNA_REPLICATION_PROTEINS		46	0.682749	1.96748	0.00585938	0.0145406	0.429	2716	tags=48%, list=9%, signal=52%
MORI_MATURE_B_LYMPHOCYTE_DN	MORI_MATURE_B_LYMPHOCYTE_DN		70	0.580761	1.96696	0.00603622	0.0145329	0.431	3641	tags=41%, list=11%, signal=47%
SMID_BREAST_CANCER_RELAPSE_IN_LUNG_UP	SMID_BREAST_CANCER_RELAPSE_IN_LUNG_UP		22	0.711734	1.96666	0.00203252	0.0144916	0.432	5511	tags=73%, list=17%, signal=88%
NAKAMURA_TUMOR_ZONE_PERIPHERAL_VS_CENTRAL_UP	NAKAMURA_TUMOR_ZONE_PERIPHERAL_VS_CENTRAL_UP		276	0.554023	1.96606	0.0041841	0.0145123	0.435	6645	tags=51%, list=21%, signal=64%
REACTOME_MITOTIC_G1_G1_S_PHASES	REACTOME_MITOTIC_G1_G1_S_PHASES		148	0.613845	1.96359	0.00814664	0.0148694	0.444	4847	tags=49%, list=15%, signal=58%
CROMER_METASTASIS_DN	CROMER_METASTASIS_DN		74	0.635753	1.96311	0	0.0148765	0.445	6434	tags=58%, list=20%, signal=73%
REACTOME_PRC2_METHYLATES_HISTONES_AND_DNA	REACTOME_PRC2_METHYLATES_HISTONES_AND_DNA		57	0.685297	1.96095	0.00430108	0.0152511	0.451	7088	tags=74%, list=22%, signal=95%
LINDGREN_BLADDER_CANCER_CLUSTER_3_UP	LINDGREN_BLADDER_CANCER_CLUSTER_3_UP		321	0.557904	1.96075	0.00990099	0.015208	0.451	3814	tags=40%, list=12%, signal=45%
REACTOME_FORMATION_OF_THE_EARLY_ELONGATION_COMPLEX	REACTOME_FORMATION_OF_THE_EARLY_ELONGATION_COMPLEX		33	0.674126	1.96001	0	0.0152581	0.455	6364	tags=64%, list=20%, signal=80%
REACTOME_MRNA_CAPPING	REACTOME_MRNA_CAPPING		29	0.644971	1.95983	0	0.0152079	0.455	6364	tags=59%, list=20%, signal=73%
CAIRO_PML_TARGETS_BOUND_BY_MYC_UP	CAIRO_PML_TARGETS_BOUND_BY_MYC_UP		20	0.711869	1.95894	0	0.0152955	0.457	4178	tags=55%, list=13%, signal=63%
REACTOME_SIGNALING_BY_NOTCH1_HD_DOMAIN_MUTANTS_IN_CANCER	REACTOME_SIGNALING_BY_NOTCH1_HD_DOMAIN_MUTANTS_IN_CANCER		15	0.674029	1.9584	0	0.0153195	0.458	6331	tags=53%, list=20%, signal=67%
REACTOME_DNA_METHYLATION	REACTOME_DNA_METHYLATION		48	0.716233	1.95556	0.0041841	0.0157539	0.465	7088	tags=79%, list=22%, signal=102%
WINTER_HYPOXIA_UP	WINTER_HYPOXIA_UP		94	0.680086	1.9554	0.00410678	0.0156951	0.465	5622	tags=64%, list=18%, signal=77%
GARGALOVIC_RESPONSE_TO_OXIDIZED_PHOSPHOLIPIDS_TURQUOISE_DN	GARGALOVIC_RESPONSE_TO_OXIDIZED_PHOSPHOLIPIDS_TURQUOISE_DN		55	0.629221	1.95339	0.004158	0.0159256	0.469	3388	tags=45%, list=11%, signal=51%
REACTOME_SIRT1_NEGATIVELY_REGULATES_RRNA_EXPRESSION	REACTOME_SIRT1_NEGATIVELY_REGULATES_RRNA_EXPRESSION		52	0.685758	1.94984	0.00623701	0.0166252	0.485	7088	tags=75%, list=22%, signal=96%
REACTOME_CELLULAR_SENESCENCE	REACTOME_CELLULAR_SENESCENCE		176	0.482042	1.94884	0	0.0167206	0.488	7443	tags=50%, list=23%, signal=65%
REACTOME_GLOBAL_GENOME_NUCLEOTIDE_EXCISION_REPAIR_GG_NER	REACTOME_GLOBAL_GENOME_NUCLEOTIDE_EXCISION_REPAIR_GG_NER		84	0.57914	1.9487	0.00604839	0.0166627	0.488	4941	tags=49%, list=16%, signal=58%
REACTOME_NUCLEOTIDE_EXCISION_REPAIR	REACTOME_NUCLEOTIDE_EXCISION_REPAIR		110	0.566079	1.94865	0.00414079	0.0165831	0.488	6364	tags=54%, list=20%, signal=67%
REACTOME_TRANSCRIPTION_OF_THE_HIV_GENOME	REACTOME_TRANSCRIPTION_OF_THE_HIV_GENOME		65	0.559874	1.94832	0.00613497	0.0165415	0.489	7938	tags=54%, list=25%, signal=72%
BOYAULT_LIVER_CANCER_SUBCLASS_G3_UP	BOYAULT_LIVER_CANCER_SUBCLASS_G3_UP		187	0.614235	1.94758	0.00984252	0.0165807	0.49	5564	tags=53%, list=18%, signal=64%
REICHERT_MITOSIS_LIN9_TARGETS	REICHERT_MITOSIS_LIN9_TARGETS		27	0.848255	1.94693	0.00603622	0.0166347	0.497	1760	tags=74%, list=6%, signal=78%
SANSOM_APC_TARGETS_REQUIRE_MYC	SANSOM_APC_TARGETS_REQUIRE_MYC		212	0.529689	1.94669	0.00422833	0.0165961	0.497	4520	tags=42%, list=14%, signal=49%
BENPORATH_ES_CORE_NINE_CORRELATED	BENPORATH_ES_CORE_NINE_CORRELATED		98	0.513405	1.94586	0.00408163	0.0166633	0.498	5870	tags=45%, list=18%, signal=55%
SA_G1_AND_S_PHASES	SA_G1_AND_S_PHASES		15	0.747233	1.94551	0	0.0167044	0.499	3477	tags=60%, list=11%, signal=67%
AFFAR_YY1_TARGETS_DN	AFFAR_YY1_TARGETS_DN		245	0.483058	1.94456	0.01002	0.0168066	0.5	1632	tags=27%, list=5%, signal=28%
SCIAN_CELL_CYCLE_TARGETS_OF_TP53_AND_TP73_DN	SCIAN_CELL_CYCLE_TARGETS_OF_TP53_AND_TP73_DN		21	0.883228	1.94404	0	0.016831	0.501	2300	tags=90%, list=7%, signal=97%
HESS_TARGETS_OF_HOXA9_AND_MEIS1_UP	HESS_TARGETS_OF_HOXA9_AND_MEIS1_UP		65	0.582553	1.94403	0.00601202	0.0167464	0.501	4183	tags=40%, list=13%, signal=46%
REACTOME_HDR_THROUGH_HOMOLOGOUS_RECOMBINATION_HRR	REACTOME_HDR_THROUGH_HOMOLOGOUS_RECOMBINATION_HRR		67	0.604529	1.94327	0.00608519	0.0168234	0.504	3439	tags=40%, list=11%, signal=45%
EGUCHI_CELL_CYCLE_RB1_TARGETS	EGUCHI_CELL_CYCLE_RB1_TARGETS		23	0.90945	1.94313	0.00404858	0.0167627	0.504	1632	tags=91%, list=5%, signal=96%
REACTOME_S_PHASE	REACTOME_S_PHASE		159	0.611095	1.94277	0.0119048	0.0167402	0.504	4847	tags=48%, list=15%, signal=56%
QI_PLASMACYTOMA_DN	QI_PLASMACYTOMA_DN		94	0.508392	1.94115	0.0019685	0.0169839	0.506	5875	tags=49%, list=19%, signal=60%
REACTOME_REGULATION_OF_TP53_ACTIVITY	REACTOME_REGULATION_OF_TP53_ACTIVITY		157	0.476904	1.94064	0.00988142	0.0170034	0.507	7276	tags=43%, list=23%, signal=56%
REACTOME_DNA_DAMAGE_RECOGNITION_IN_GG_NER	REACTOME_DNA_DAMAGE_RECOGNITION_IN_GG_NER		38	0.636936	1.94041	0.00612245	0.0169743	0.508	9077	tags=71%, list=29%, signal=99%
MUELLER_PLURINET	MUELLER_PLURINET		298	0.555766	1.93871	0.00603622	0.01724	0.514	7369	tags=54%, list=23%, signal=70%
NIKOLSKY_BREAST_CANCER_8Q23_Q24_AMPLICON	NIKOLSKY_BREAST_CANCER_8Q23_Q24_AMPLICON		150	0.631677	1.93842	0	0.0171936	0.515	5727	tags=61%, list=18%, signal=74%
REACTOME_AURKA_ACTIVATION_BY_TPX2	REACTOME_AURKA_ACTIVATION_BY_TPX2		72	0.527145	1.93829	0.00612245	0.0171583	0.516	3638	tags=33%, list=11%, signal=38%
SMID_BREAST_CANCER_LUMINAL_A_DN	SMID_BREAST_CANCER_LUMINAL_A_DN		18	0.876347	1.93822	0	0.0171014	0.518	2554	tags=83%, list=8%, signal=91%
REACTOME_MEIOTIC_SYNAPSIS	REACTOME_MEIOTIC_SYNAPSIS		65	0.598163	1.93642	0.0144928	0.0173418	0.526	7088	tags=65%, list=22%, signal=83%
REACTOME_FORMATION_OF_HIV_ELONGATION_COMPLEX_IN_THE_ABSENCE_OF_HIV_TAT	REACTOME_FORMATION_OF_HIV_ELONGATION_COMPLEX_IN_THE_ABSENCE_OF_HIV_TAT		41	0.626389	1.93535	0	0.017466	0.528	6364	tags=56%, list=20%, signal=70%
REACTOME_G1_S_SPECIFIC_TRANSCRIPTION	REACTOME_G1_S_SPECIFIC_TRANSCRIPTION		29	0.716499	1.93523	0.00588235	0.0173994	0.528	1791	tags=48%, list=6%, signal=51%
ALCALAY_AML_BY_NPM1_LOCALIZATION_DN	ALCALAY_AML_BY_NPM1_LOCALIZATION_DN		181	0.464836	1.93235	0.00604839	0.017904	0.536	2028	tags=27%, list=6%, signal=28%
TOYOTA_TARGETS_OF_MIR34B_AND_MIR34C	TOYOTA_TARGETS_OF_MIR34B_AND_MIR34C		436	0.482807	1.93037	0.0139165	0.0181964	0.541	5134	tags=38%, list=16%, signal=45%
HU_ANGIOGENESIS_UP	HU_ANGIOGENESIS_UP		22	0.606831	1.92684	0	0.0188274	0.549	5427	tags=50%, list=17%, signal=60%
REACTOME_BASE_EXCISION_REPAIR_AP_SITE_FORMATION	REACTOME_BASE_EXCISION_REPAIR_AP_SITE_FORMATION		50	0.666454	1.92415	0.00421941	0.0192998	0.555	6414	tags=66%, list=20%, signal=83%
WAKASUGI_HAVE_ZNF143_BINDING_SITES	WAKASUGI_HAVE_ZNF143_BINDING_SITES		59	0.567491	1.92124	0.00816326	0.0199018	0.569	3931	tags=42%, list=12%, signal=48%
REACTOME_DEPURINATION	REACTOME_DEPURINATION		43	0.689259	1.91832	0.00840336	0.0205593	0.578	6414	tags=72%, list=20%, signal=90%
FARMER_BREAST_CANCER_CLUSTER_2	FARMER_BREAST_CANCER_CLUSTER_2		33	0.884933	1.91687	0	0.0208249	0.58	2842	tags=91%, list=9%, signal=100%
KEGG_P53_SIGNALING_PATHWAY	KEGG_P53_SIGNALING_PATHWAY		67	0.510286	1.91646	0	0.0208206	0.58	3629	tags=39%, list=11%, signal=44%
BURTON_ADIPOGENESIS_4	BURTON_ADIPOGENESIS_4		43	0.616502	1.91623	0.00419287	0.0208078	0.581	3846	tags=51%, list=12%, signal=58%
NAKAMURA_CANCER_MICROENVIRONMENT_DN	NAKAMURA_CANCER_MICROENVIRONMENT_DN		45	0.700232	1.91537	0.00208333	0.0209369	0.583	4009	tags=56%, list=13%, signal=63%
BOHN_PRIMARY_IMMUNODEFICIENCY_SYNDROM_UP	BOHN_PRIMARY_IMMUNODEFICIENCY_SYNDROM_UP		45	0.58691	1.91506	0.00206612	0.0208937	0.584	1979	tags=31%, list=6%, signal=33%
REACTOME_RESOLUTION_OF_ABASIC_SITES_AP_SITES	REACTOME_RESOLUTION_OF_ABASIC_SITES_AP_SITES		38	0.674635	1.91437	0.00627615	0.0209964	0.586	2532	tags=45%, list=8%, signal=49%
SMIRNOV_RESPONSE_TO_IR_6HR_DN	SMIRNOV_RESPONSE_TO_IR_6HR_DN		110	0.54409	1.91226	0.00625	0.0213923	0.591	3742	tags=37%, list=12%, signal=42%
PEART_HDAC_PROLIFERATION_CLUSTER_DN	PEART_HDAC_PROLIFERATION_CLUSTER_DN		73	0.528039	1.91163	0.0021097	0.0214703	0.591	7699	tags=53%, list=24%, signal=70%
WIERENGA_PML_INTERACTOME	WIERENGA_PML_INTERACTOME		41	0.61213	1.91033	0.00430108	0.0216533	0.592	5899	tags=54%, list=19%, signal=66%
YU_BAP1_TARGETS	YU_BAP1_TARGETS		29	0.635028	1.9101	0.00587084	0.0215938	0.592	3502	tags=52%, list=11%, signal=58%
MAGRANGEAS_MULTIPLE_MYELOMA_IGG_VS_IGA_UP	MAGRANGEAS_MULTIPLE_MYELOMA_IGG_VS_IGA_UP		18	0.647822	1.90891	0	0.0218735	0.596	3461	tags=44%, list=11%, signal=50%
PID_MYC_ACTIV_PATHWAY	PID_MYC_ACTIV_PATHWAY		78	0.554866	1.9083	0.00817996	0.0219323	0.597	5340	tags=44%, list=17%, signal=52%
SIMBULAN_PARP1_TARGETS_DN	SIMBULAN_PARP1_TARGETS_DN		17	0.786196	1.90764	0.00411523	0.0220183	0.597	3745	tags=76%, list=12%, signal=87%
LI_WILMS_TUMOR_ANAPLASTIC_UP	LI_WILMS_TUMOR_ANAPLASTIC_UP		17	0.821783	1.90698	0.00596422	0.0221425	0.598	889	tags=65%, list=3%, signal=67%
REACTOME_TRANSPORT_OF_MATURE_TRANSCRIPT_TO_CYTOPLASM	REACTOME_TRANSPORT_OF_MATURE_TRANSCRIPT_TO_CYTOPLASM		81	0.561655	1.90634	0.00808081	0.0221953	0.601	5062	tags=41%, list=16%, signal=48%
REACTOME_EXTENSION_OF_TELOMERES	REACTOME_EXTENSION_OF_TELOMERES		30	0.752634	1.90621	0.00801603	0.0221354	0.601	4544	tags=73%, list=14%, signal=86%
AMIT_EGF_RESPONSE_480_HELA	AMIT_EGF_RESPONSE_480_HELA		159	0.553136	1.90599	0.0103734	0.0220812	0.601	8323	tags=59%, list=26%, signal=80%
PID_FANCONI_PATHWAY	PID_FANCONI_PATHWAY		47	0.629343	1.90537	0.00808081	0.0221214	0.604	3439	tags=43%, list=11%, signal=48%
REACTOME_RNA_POLYMERASE_I_TRANSCRIPTION_TERMINATION	REACTOME_RNA_POLYMERASE_I_TRANSCRIPTION_TERMINATION		30	0.606857	1.90338	0.00583658	0.0224868	0.609	5350	tags=50%, list=17%, signal=60%
CHIN_BREAST_CANCER_COPY_NUMBER_UP	CHIN_BREAST_CANCER_COPY_NUMBER_UP		24	0.671793	1.90333	0.00413223	0.0224056	0.609	2320	tags=46%, list=7%, signal=49%
LY_AGING_MIDDLE_DN	LY_AGING_MIDDLE_DN		15	0.940876	1.90192	0	0.0226904	0.611	870	tags=93%, list=3%, signal=96%
MARKEY_RB1_CHRONIC_LOF_UP	MARKEY_RB1_CHRONIC_LOF_UP		110	0.480568	1.90142	0.00202429	0.022734	0.612	5163	tags=40%, list=16%, signal=48%
REACTOME_INTERACTIONS_OF_REV_WITH_HOST_CELLULAR_PROTEINS	REACTOME_INTERACTIONS_OF_REV_WITH_HOST_CELLULAR_PROTEINS		37	0.67819	1.90074	0.0173745	0.0228143	0.613	5206	tags=54%, list=16%, signal=65%
REACTOME_DNA_REPLICATION	REACTOME_DNA_REPLICATION		125	0.655986	1.89954	0.0103093	0.0229471	0.615	4758	tags=52%, list=15%, signal=61%
MITSIADES_RESPONSE_TO_APLIDIN_DN	MITSIADES_RESPONSE_TO_APLIDIN_DN		242	0.571029	1.89931	0.0228571	0.0229428	0.616	3233	tags=38%, list=10%, signal=42%
GRAHAM_CML_QUIESCENT_VS_NORMAL_QUIESCENT_UP	GRAHAM_CML_QUIESCENT_VS_NORMAL_QUIESCENT_UP		91	0.514188	1.89831	0.010101	0.0231452	0.618	1060	tags=27%, list=3%, signal=28%
REACTOME_KINESINS	REACTOME_KINESINS		58	0.530514	1.89733	0.00622407	0.0232984	0.619	3700	tags=40%, list=12%, signal=45%
JAEGER_METASTASIS_UP	JAEGER_METASTASIS_UP		44	0.618941	1.89604	0.00823045	0.0236105	0.621	1757	tags=43%, list=6%, signal=46%
BOYAULT_LIVER_CANCER_SUBCLASS_G23_UP	BOYAULT_LIVER_CANCER_SUBCLASS_G23_UP		53	0.657496	1.89446	0.00400802	0.0239582	0.627	1805	tags=43%, list=6%, signal=46%
REACTOME_TRANSCRIPTION_COUPLED_NUCLEOTIDE_EXCISION_REPAIR_TC_NER	REACTOME_TRANSCRIPTION_COUPLED_NUCLEOTIDE_EXCISION_REPAIR_TC_NER		78	0.573324	1.89407	0.00621118	0.023984	0.629	6364	tags=54%, list=20%, signal=67%
REACTOME_OXIDATIVE_STRESS_INDUCED_SENESCENCE	REACTOME_OXIDATIVE_STRESS_INDUCED_SENESCENCE		108	0.506722	1.89365	0.00625	0.0239864	0.631	7327	tags=51%, list=23%, signal=66%
SHIPP_DLBCL_VS_FOLLICULAR_LYMPHOMA_UP	SHIPP_DLBCL_VS_FOLLICULAR_LYMPHOMA_UP		45	0.701422	1.89365	0	0.0238904	0.631	3846	tags=58%, list=12%, signal=66%
REACTOME_RECRUITMENT_OF_NUMA_TO_MITOTIC_CENTROSOMES	REACTOME_RECRUITMENT_OF_NUMA_TO_MITOTIC_CENTROSOMES		94	0.481874	1.89043	0.00828157	0.0245671	0.642	7350	tags=46%, list=23%, signal=59%
ENK_UV_RESPONSE_EPIDERMIS_UP	ENK_UV_RESPONSE_EPIDERMIS_UP		289	0.472128	1.88958	0.00419287	0.024732	0.644	7474	tags=48%, list=24%, signal=62%
REACTOME_ACTIVATED_PKN1_STIMULATES_TRANSCRIPTION_OF_AR_ANDROGEN_RECEPTOR_REGULATED_GENES_KLK2_AND_KLK3	REACTOME_ACTIVATED_PKN1_STIMULATES_TRANSCRIPTION_OF_AR_ANDROGEN_RECEPTOR_REGULATED_GENES_KLK2_AND_KLK3		51	0.663325	1.88909	0.0146751	0.0247643	0.644	7088	tags=76%, list=22%, signal=98%
REACTOME_TP53_REGULATES_TRANSCRIPTION_OF_CELL_CYCLE_GENES	REACTOME_TP53_REGULATES_TRANSCRIPTION_OF_CELL_CYCLE_GENES		49	0.564054	1.88807	0.0100604	0.0249968	0.649	5699	tags=49%, list=18%, signal=60%
REACTOME_PRE_NOTCH_EXPRESSION_AND_PROCESSING	REACTOME_PRE_NOTCH_EXPRESSION_AND_PROCESSING		93	0.519169	1.88686	0.00621118	0.0252466	0.652	6414	tags=55%, list=20%, signal=69%
CUI_TCF21_TARGETS_2_UP	CUI_TCF21_TARGETS_2_UP		401	0.434037	1.8861	0.00614754	0.0253473	0.652	3804	tags=35%, list=12%, signal=39%
REACTOME_RUNX1_REGULATES_TRANSCRIPTION_OF_GENES_INVOLVED_IN_DIFFERENTIATION_OF_HSCS	REACTOME_RUNX1_REGULATES_TRANSCRIPTION_OF_GENES_INVOLVED_IN_DIFFERENTIATION_OF_HSCS		112	0.591506	1.88599	0.00847458	0.0252788	0.652	7420	tags=61%, list=23%, signal=79%
PID_AURORA_B_PATHWAY	PID_AURORA_B_PATHWAY		37	0.671088	1.88583	0.0161616	0.0252407	0.652	1991	tags=54%, list=6%, signal=58%
NIKOLSKY_BREAST_CANCER_7P22_AMPLICON	NIKOLSKY_BREAST_CANCER_7P22_AMPLICON		36	0.711602	1.88473	0.00808081	0.0254105	0.656	4219	tags=61%, list=13%, signal=70%
PUIFFE_INVASION_INHIBITED_BY_ASCITES_UP	PUIFFE_INVASION_INHIBITED_BY_ASCITES_UP		76	0.535925	1.88432	0.00808081	0.0254235	0.66	4467	tags=45%, list=14%, signal=52%
REACTOME_SIGNALING_BY_NOTCH	REACTOME_SIGNALING_BY_NOTCH		218	0.465199	1.88259	0.00207469	0.0257693	0.664	7420	tags=50%, list=23%, signal=65%
BASSO_B_LYMPHOCYTE_NETWORK	BASSO_B_LYMPHOCYTE_NETWORK		140	0.501719	1.88231	0.00622407	0.0257616	0.666	4283	tags=39%, list=13%, signal=44%
GROSS_HYPOXIA_VIA_ELK3_ONLY_DN	GROSS_HYPOXIA_VIA_ELK3_ONLY_DN		43	0.51393	1.88043	0	0.0262351	0.669	3629	tags=42%, list=11%, signal=47%
JIANG_VHL_TARGETS	JIANG_VHL_TARGETS		83	0.550976	1.88032	0.00628931	0.0261646	0.669	4732	tags=39%, list=15%, signal=45%
KORKOLA_TERATOMA	KORKOLA_TERATOMA		40	0.544088	1.87473	0.00591716	0.0275671	0.682	1621	tags=33%, list=5%, signal=34%
PID_P73PATHWAY	PID_P73PATHWAY		79	0.497879	1.8727	0	0.0281019	0.686	3391	tags=34%, list=11%, signal=38%
MATZUK_SPERMATOCYTE	MATZUK_SPERMATOCYTE		68	0.46919	1.87248	0.00401606	0.0280454	0.688	3712	tags=32%, list=12%, signal=37%
REACTOME_CENTROSOME_MATURATION	REACTOME_CENTROSOME_MATURATION		81	0.489201	1.87143	0.010661	0.0282491	0.691	4271	tags=33%, list=13%, signal=38%
YIH_RESPONSE_TO_ARSENITE_C1	YIH_RESPONSE_TO_ARSENITE_C1		22	0.638467	1.87089	0.00411523	0.0283115	0.692	3132	tags=32%, list=10%, signal=35%
TARTE_PLASMA_CELL_VS_PLASMABLAST_DN	TARTE_PLASMA_CELL_VS_PLASMABLAST_DN		298	0.559102	1.87078	0.0185567	0.0282463	0.692	4877	tags=44%, list=15%, signal=51%
OLSSON_E2F3_TARGETS_DN	OLSSON_E2F3_TARGETS_DN		38	0.572894	1.87001	0.00413223	0.0283721	0.694	4890	tags=45%, list=15%, signal=53%
PID_P53_REGULATION_PATHWAY	PID_P53_REGULATION_PATHWAY		58	0.515422	1.86972	0.00198413	0.0283471	0.694	3525	tags=34%, list=11%, signal=39%
NOJIMA_SFRP2_TARGETS_DN	NOJIMA_SFRP2_TARGETS_DN		25	0.676886	1.8688	0.00851064	0.0286014	0.698	4123	tags=44%, list=13%, signal=51%
GOLDRATH_ANTIGEN_RESPONSE	GOLDRATH_ANTIGEN_RESPONSE		347	0.484195	1.86471	0.00603622	0.0297402	0.709	1896	tags=27%, list=6%, signal=29%
XU_HGF_TARGETS_INDUCED_BY_AKT1_48HR_DN	XU_HGF_TARGETS_INDUCED_BY_AKT1_48HR_DN		23	0.629271	1.8647	0.0176817	0.0296321	0.709	1338	tags=35%, list=4%, signal=36%
GINESTIER_BREAST_CANCER_ZNF217_AMPLIFIED_DN	GINESTIER_BREAST_CANCER_ZNF217_AMPLIFIED_DN		327	0.538024	1.86454	0.00835073	0.0295629	0.709	7405	tags=52%, list=23%, signal=67%
DUTERTRE_ESTRADIOL_RESPONSE_6HR_UP	DUTERTRE_ESTRADIOL_RESPONSE_6HR_UP		224	0.484891	1.86409	0.006	0.0296042	0.711	4636	tags=41%, list=15%, signal=47%
REACTOME_TELOMERE_C_STRAND_LAGGING_STRAND_SYNTHESIS	REACTOME_TELOMERE_C_STRAND_LAGGING_STRAND_SYNTHESIS		24	0.745975	1.86398	0.00996016	0.0295303	0.711	2532	tags=63%, list=8%, signal=68%
REACTOME_RESOLUTION_OF_D_LOOP_STRUCTURES	REACTOME_RESOLUTION_OF_D_LOOP_STRUCTURES		34	0.630942	1.86355	0.0116959	0.0295368	0.713	2112	tags=41%, list=7%, signal=44%
WANG_CISPLATIN_RESPONSE_AND_XPC_UP	WANG_CISPLATIN_RESPONSE_AND_XPC_UP		176	0.461594	1.86351	0.00414938	0.029435	0.713	5153	tags=39%, list=16%, signal=46%
REACTOME_NUCLEAR_ENVELOPE_BREAKDOWN	REACTOME_NUCLEAR_ENVELOPE_BREAKDOWN		53	0.594002	1.86203	0.0154739	0.0298165	0.716	5062	tags=45%, list=16%, signal=54%
PEART_HDAC_PROLIFERATION_CLUSTER_UP	PEART_HDAC_PROLIFERATION_CLUSTER_UP		52	0.540771	1.86035	0.00823045	0.0302157	0.72	2166	tags=31%, list=7%, signal=33%
PRAMOONJAGO_SOX4_TARGETS_DN	PRAMOONJAGO_SOX4_TARGETS_DN		47	0.601082	1.85976	0.0043384	0.0303132	0.721	4490	tags=43%, list=14%, signal=49%
STEIN_ESR1_TARGETS	STEIN_ESR1_TARGETS		82	0.515646	1.85773	0.0156863	0.0308294	0.724	3774	tags=37%, list=12%, signal=41%
REACTOME_UCH_PROTEINASES	REACTOME_UCH_PROTEINASES		95	0.574913	1.85618	0.0105042	0.0312736	0.726	7420	tags=58%, list=23%, signal=75%
BEGUM_TARGETS_OF_PAX3_FOXO1_FUSION_DN	BEGUM_TARGETS_OF_PAX3_FOXO1_FUSION_DN		45	0.564373	1.85589	0.0106383	0.0312605	0.726	4890	tags=49%, list=15%, signal=58%
KEGG_MISMATCH_REPAIR	KEGG_MISMATCH_REPAIR		23	0.69081	1.85578	0.0118577	0.0311853	0.726	2532	tags=48%, list=8%, signal=52%
REACTOME_GAP_FILLING_DNA_REPAIR_SYNTHESIS_AND_LIGATION_IN_GG_NER	REACTOME_GAP_FILLING_DNA_REPAIR_SYNTHESIS_AND_LIGATION_IN_GG_NER		25	0.691154	1.8548	0.0104603	0.0313931	0.727	2532	tags=48%, list=8%, signal=52%
REACTOME_TRANSPORT_OF_MATURE_MRNAS_DERIVED_FROM_INTRONLESS_TRANSCRIPTS	REACTOME_TRANSPORT_OF_MATURE_MRNAS_DERIVED_FROM_INTRONLESS_TRANSCRIPTS		43	0.622996	1.85416	0.0194932	0.03147	0.728	5062	tags=47%, list=16%, signal=55%
REACTOME_HOMOLOGOUS_DNA_PAIRING_AND_STRAND_EXCHANGE	REACTOME_HOMOLOGOUS_DNA_PAIRING_AND_STRAND_EXCHANGE		42	0.632237	1.85403	0.019305	0.0314122	0.728	3439	tags=43%, list=11%, signal=48%
REACTOME_FORMATION_OF_THE_BETA_CATENIN:TCF_TRANSACTIVATING_COMPLEX	REACTOME_FORMATION_OF_THE_BETA_CATENIN:TCF_TRANSACTIVATING_COMPLEX		76	0.554605	1.8526	0.0125786	0.0317824	0.732	7088	tags=59%, list=22%, signal=76%
LE_NEURONAL_DIFFERENTIATION_DN	LE_NEURONAL_DIFFERENTIATION_DN		18	0.696706	1.84774	0.0186335	0.0333144	0.743	3477	tags=61%, list=11%, signal=69%
REACTOME_DNA_REPLICATION_PRE_INITIATION	REACTOME_DNA_REPLICATION_PRE_INITIATION		83	0.672988	1.84686	0.0123967	0.0335122	0.746	3745	tags=49%, list=12%, signal=56%
REACTOME_REGULATION_OF_TP53_ACTIVITY_THROUGH_PHOSPHORYLATION	REACTOME_REGULATION_OF_TP53_ACTIVITY_THROUGH_PHOSPHORYLATION		91	0.508195	1.84589	0.0183299	0.0336938	0.747	6331	tags=41%, list=20%, signal=51%
RAMASWAMY_METASTASIS_UP	RAMASWAMY_METASTASIS_UP		65	0.532117	1.84519	0.00426439	0.0337919	0.749	4164	tags=38%, list=13%, signal=44%
CHEN_HOXA5_TARGETS_9HR_DN	CHEN_HOXA5_TARGETS_9HR_DN		41	0.551657	1.84514	0.00205339	0.0336865	0.749	5081	tags=41%, list=16%, signal=49%
YANG_BREAST_CANCER_ESR1_BULK_DN	YANG_BREAST_CANCER_ESR1_BULK_DN		23	0.621661	1.84386	0.00610998	0.0340013	0.752	4120	tags=48%, list=13%, signal=55%
MATZUK_MEIOTIC_AND_DNA_REPAIR	MATZUK_MEIOTIC_AND_DNA_REPAIR		36	0.533004	1.84334	0.00806452	0.0340572	0.754	3712	tags=36%, list=12%, signal=41%
REACTOME_RNA_POLYMERASE_I_TRANSCRIPTION_INITIATION	REACTOME_RNA_POLYMERASE_I_TRANSCRIPTION_INITIATION		47	0.534873	1.84254	0.0101833	0.0342563	0.757	5350	tags=45%, list=17%, signal=54%
AGUIRRE_PANCREATIC_CANCER_COPY_NUMBER_UP	AGUIRRE_PANCREATIC_CANCER_COPY_NUMBER_UP		292	0.476704	1.84125	0.0043384	0.0346039	0.764	4686	tags=36%, list=15%, signal=42%
REACTOME_PCNA_DEPENDENT_LONG_PATCH_BASE_EXCISION_REPAIR	REACTOME_PCNA_DEPENDENT_LONG_PATCH_BASE_EXCISION_REPAIR		21	0.7401	1.8404	0.00610998	0.0348364	0.768	4544	tags=67%, list=14%, signal=78%
SANSOM_APC_MYC_TARGETS	SANSOM_APC_MYC_TARGETS		232	0.461003	1.84034	0.0105042	0.0347362	0.768	6475	tags=41%, list=20%, signal=51%
WEST_ADRENOCORTICAL_TUMOR_MARKERS_UP	WEST_ADRENOCORTICAL_TUMOR_MARKERS_UP		22	0.703236	1.84027	0.0102041	0.0346279	0.768	1926	tags=50%, list=6%, signal=53%
XU_HGF_SIGNALING_NOT_VIA_AKT1_48HR_DN	XU_HGF_SIGNALING_NOT_VIA_AKT1_48HR_DN		18	0.636395	1.83995	0.00411523	0.0346361	0.768	377	tags=39%, list=1%, signal=39%
REACTOME_RHO_GTPASES_ACTIVATE_PKNS	REACTOME_RHO_GTPASES_ACTIVATE_PKNS		78	0.584155	1.83778	0.0231092	0.035345	0.771	7088	tags=62%, list=22%, signal=79%
REACTOME_TRANSCRIPTIONAL_REGULATION_BY_TP53	REACTOME_TRANSCRIPTIONAL_REGULATION_BY_TP53		353	0.433327	1.83584	0.0123457	0.0359293	0.774	7276	tags=41%, list=23%, signal=52%
HERNANDEZ_MITOTIC_ARREST_BY_DOCETAXEL_1_DN	HERNANDEZ_MITOTIC_ARREST_BY_DOCETAXEL_1_DN		38	0.574317	1.83436	0.00776699	0.0363255	0.775	3355	tags=39%, list=11%, signal=44%
LEI_MYB_TARGETS	LEI_MYB_TARGETS		317	0.466336	1.83236	0.00604839	0.0369815	0.784	5670	tags=41%, list=18%, signal=49%
REACTOME_TRANSCRIPTIONAL_REGULATION_BY_THE_AP_2_TFAP2_FAMILY_OF_TRANSCRIPTION_FACTORS	REACTOME_TRANSCRIPTIONAL_REGULATION_BY_THE_AP_2_TFAP2_FAMILY_OF_TRANSCRIPTION_FACTORS		37	0.553454	1.83136	0.00610998	0.0372714	0.784	7034	tags=59%, list=22%, signal=76%
DASU_IL6_SIGNALING_SCAR_UP	DASU_IL6_SIGNALING_SCAR_UP		31	0.565953	1.83095	0.00862069	0.0373321	0.784	5855	tags=48%, list=18%, signal=59%
REACTOME_VIRAL_MESSENGER_RNA_SYNTHESIS	REACTOME_VIRAL_MESSENGER_RNA_SYNTHESIS		44	0.593408	1.82871	0.0219124	0.0380066	0.79	6843	tags=52%, list=22%, signal=67%
PID_RB_1PATHWAY	PID_RB_1PATHWAY		64	0.473081	1.82832	0.00587084	0.0380532	0.791	4987	tags=38%, list=16%, signal=44%
GOUYER_TATI_TARGETS_DN	GOUYER_TATI_TARGETS_DN		16	0.705374	1.82822	0.0019685	0.0379747	0.791	1912	tags=38%, list=6%, signal=40%
NIKOLSKY_BREAST_CANCER_20Q12_Q13_AMPLICON	NIKOLSKY_BREAST_CANCER_20Q12_Q13_AMPLICON		135	0.531635	1.8239	0.0103093	0.0393881	0.797	6305	tags=53%, list=20%, signal=66%
REACTOME_REGULATION_OF_TP53_ACTIVITY_THROUGH_METHYLATION	REACTOME_REGULATION_OF_TP53_ACTIVITY_THROUGH_METHYLATION		19	0.604106	1.82337	0.00628931	0.0394903	0.798	6734	tags=47%, list=21%, signal=60%
QI_HYPOXIA_TARGETS_OF_HIF1A_AND_FOXA2	QI_HYPOXIA_TARGETS_OF_HIF1A_AND_FOXA2		32	0.592705	1.82336	0.00417537	0.0393681	0.798	4287	tags=50%, list=14%, signal=58%
SMID_BREAST_CANCER_RELAPSE_IN_BRAIN_UP	SMID_BREAST_CANCER_RELAPSE_IN_BRAIN_UP		41	0.52711	1.82324	0.00205339	0.0393099	0.798	4568	tags=44%, list=14%, signal=51%
REACTOME_SIGNALING_BY_RHO_GTPASES	REACTOME_SIGNALING_BY_RHO_GTPASES		431	0.423833	1.82268	0.00824742	0.0394049	0.799	6612	tags=42%, list=21%, signal=52%
TOMIDA_METASTASIS_UP	TOMIDA_METASTASIS_UP		26	0.631745	1.82253	0.014553	0.039353	0.799	8133	tags=69%, list=26%, signal=93%
FOSTER_KDM1A_TARGETS_DN	FOSTER_KDM1A_TARGETS_DN		195	0.437188	1.82119	0	0.0397408	0.8	7244	tags=44%, list=23%, signal=57%
CHICAS_RB1_TARGETS_GROWING	CHICAS_RB1_TARGETS_GROWING		237	0.47686	1.81996	0.0175781	0.0401136	0.803	2825	tags=31%, list=9%, signal=34%
RICKMAN_METASTASIS_DN	RICKMAN_METASTASIS_DN		254	0.497115	1.81671	0.0102881	0.0412488	0.81	6287	tags=46%, list=20%, signal=57%
KEGG_PYRIMIDINE_METABOLISM	KEGG_PYRIMIDINE_METABOLISM		97	0.539807	1.81561	0.00613497	0.0415929	0.813	6364	tags=48%, list=20%, signal=60%
REACTOME_FORMATION_OF_TC_NER_PRE_INCISION_COMPLEX	REACTOME_FORMATION_OF_TC_NER_PRE_INCISION_COMPLEX		53	0.567213	1.8156	0.0138889	0.0414645	0.813	6364	tags=53%, list=20%, signal=66%
REACTOME_RNA_POLYMERASE_II_TRANSCRIPTION_PRE_INITIATION_AND_PROMOTER_OPENING	REACTOME_RNA_POLYMERASE_II_TRANSCRIPTION_PRE_INITIATION_AND_PROMOTER_OPENING		46	0.539478	1.81388	0.0184049	0.0420634	0.815	7938	tags=54%, list=25%, signal=72%
REACTOME_MISMATCH_REPAIR	REACTOME_MISMATCH_REPAIR		15	0.740107	1.81342	0.00604839	0.0421197	0.818	2532	tags=53%, list=8%, signal=58%
WEST_ADRENOCORTICAL_TUMOR_UP	WEST_ADRENOCORTICAL_TUMOR_UP		292	0.515208	1.81251	0.0199601	0.0423819	0.819	6461	tags=45%, list=20%, signal=56%
REACTOME_DUAL_INCISION_IN_TC_NER	REACTOME_DUAL_INCISION_IN_TC_NER		65	0.553768	1.81118	0.0124481	0.0427481	0.821	9418	tags=68%, list=30%, signal=96%
ZHONG_SECRETOME_OF_LUNG_CANCER_AND_ENDOTHELIUM	ZHONG_SECRETOME_OF_LUNG_CANCER_AND_ENDOTHELIUM		62	0.539839	1.81107	0.00421053	0.0426642	0.821	4793	tags=48%, list=15%, signal=57%
REACTOME_TRANSPORT_OF_THE_SLBP_DEPENDANT_MATURE_MRNA	REACTOME_TRANSPORT_OF_THE_SLBP_DEPENDANT_MATURE_MRNA		36	0.637292	1.81106	0.0271845	0.0425398	0.821	2716	tags=39%, list=9%, signal=42%
REACTOME_TRANSCRIPTIONAL_REGULATION_OF_GRANULOPOIESIS	REACTOME_TRANSCRIPTIONAL_REGULATION_OF_GRANULOPOIESIS		74	0.539052	1.8107	0.0190275	0.0425876	0.823	7276	tags=61%, list=23%, signal=79%
HAMAI_APOPTOSIS_VIA_TRAIL_DN	HAMAI_APOPTOSIS_VIA_TRAIL_DN		190	0.465096	1.81044	0	0.0425845	0.824	6494	tags=45%, list=20%, signal=57%
SANSOM_APC_TARGETS	SANSOM_APC_TARGETS		186	0.403446	1.81015	0	0.0425383	0.825	5780	tags=35%, list=18%, signal=43%
KARAKAS_TGFB1_SIGNALING	KARAKAS_TGFB1_SIGNALING		19	0.68027	1.80893	0.00645161	0.0429101	0.825	5347	tags=63%, list=17%, signal=76%
GARGALOVIC_RESPONSE_TO_OXIDIZED_PHOSPHOLIPIDS_RED_UP	GARGALOVIC_RESPONSE_TO_OXIDIZED_PHOSPHOLIPIDS_RED_UP		15	0.737351	1.80882	0.00604839	0.0428272	0.826	5892	tags=73%, list=19%, signal=90%
REACTOME_ACTIVATION_OF_HOX_GENES_DURING_DIFFERENTIATION	REACTOME_ACTIVATION_OF_HOX_GENES_DURING_DIFFERENTIATION		106	0.494107	1.80835	0.0147368	0.0428861	0.828	8796	tags=61%, list=28%, signal=85%
HONMA_DOCETAXEL_RESISTANCE	HONMA_DOCETAXEL_RESISTANCE		33	0.679776	1.80814	0.00840336	0.0428248	0.829	4982	tags=58%, list=16%, signal=68%
REACTOME_LAGGING_STRAND_SYNTHESIS	REACTOME_LAGGING_STRAND_SYNTHESIS		20	0.739176	1.80451	0.015748	0.0443143	0.837	4544	tags=70%, list=14%, signal=82%
REACTOME_NUCLEAR_IMPORT_OF_REV_PROTEIN	REACTOME_NUCLEAR_IMPORT_OF_REV_PROTEIN		34	0.650959	1.80414	0.0270793	0.0443561	0.838	5206	tags=50%, list=16%, signal=60%
REACTOME_G0_AND_EARLY_G1	REACTOME_G0_AND_EARLY_G1		27	0.636299	1.80343	0.0162933	0.0444922	0.84	2166	tags=44%, list=7%, signal=48%
REACTOME_HATS_ACETYLATE_HISTONES	REACTOME_HATS_ACETYLATE_HISTONES		124	0.479015	1.80318	0.0189474	0.0444994	0.84	7088	tags=48%, list=22%, signal=62%
REACTOME_CYCLIN_A:CDK2_ASSOCIATED_EVENTS_AT_S_PHASE_ENTRY	REACTOME_CYCLIN_A:CDK2_ASSOCIATED_EVENTS_AT_S_PHASE_ENTRY		84	0.597018	1.80128	0.0289256	0.0450988	0.843	7488	tags=61%, list=24%, signal=79%
BENPORATH_ES_1	BENPORATH_ES_1		368	0.451723	1.801	0.0177866	0.0450866	0.844	4544	tags=35%, list=14%, signal=40%
DOANE_BREAST_CANCER_CLASSES_DN	DOANE_BREAST_CANCER_CLASSES_DN		32	0.60222	1.79828	0.0199601	0.0461517	0.85	4662	tags=50%, list=15%, signal=59%
REACTOME_TCF_DEPENDENT_SIGNALING_IN_RESPONSE_TO_WNT	REACTOME_TCF_DEPENDENT_SIGNALING_IN_RESPONSE_TO_WNT		213	0.458482	1.79752	0.00813008	0.0463425	0.851	7157	tags=49%, list=23%, signal=63%
PID_DELTA_NP63_PATHWAY	PID_DELTA_NP63_PATHWAY		46	0.529684	1.79707	0.0041841	0.0464016	0.852	5670	tags=52%, list=18%, signal=63%
REACTOME_PROTEIN_UBIQUITINATION	REACTOME_PROTEIN_UBIQUITINATION		76	0.56062	1.79707	0.02079	0.0462678	0.852	6617	tags=50%, list=21%, signal=63%
REACTOME_REGULATION_OF_PLK1_ACTIVITY_AT_G2_M_TRANSITION	REACTOME_REGULATION_OF_PLK1_ACTIVITY_AT_G2_M_TRANSITION		87	0.479393	1.79696	0.0122951	0.046187	0.852	3638	tags=30%, list=11%, signal=34%
REACTOME_HIV_LIFE_CYCLE	REACTOME_HIV_LIFE_CYCLE		144	0.50008	1.79671	0.0143737	0.0462073	0.852	6843	tags=44%, list=22%, signal=56%
VANTVEER_BREAST_CANCER_POOR_PROGNOSIS	VANTVEER_BREAST_CANCER_POOR_PROGNOSIS		56	0.527107	1.79621	0.00816326	0.0462772	0.852	3391	tags=34%, list=11%, signal=38%
TOMIDA_METASTASIS_DN	TOMIDA_METASTASIS_DN		18	0.650325	1.79609	0.00804829	0.0462035	0.852	6288	tags=56%, list=20%, signal=69%
KEGG_BASE_EXCISION_REPAIR	KEGG_BASE_EXCISION_REPAIR		34	0.646981	1.79583	0.0163265	0.046209	0.852	2489	tags=38%, list=8%, signal=41%
REACTOME_NUCLEAR_PORE_COMPLEX_NPC_DISASSEMBLY	REACTOME_NUCLEAR_PORE_COMPLEX_NPC_DISASSEMBLY		36	0.64718	1.7952	0.019685	0.0463666	0.852	2716	tags=39%, list=9%, signal=42%
REACTOME_RNA_POLYMERASE_II_TRANSCRIPTION_ELONGATION	REACTOME_RNA_POLYMERASE_II_TRANSCRIPTION_ELONGATION		54	0.541279	1.79401	0.0142857	0.0468285	0.853	6364	tags=44%, list=20%, signal=55%
BENPORATH_MYC_TARGETS_WITH_EBOX	BENPORATH_MYC_TARGETS_WITH_EBOX		223	0.434459	1.79246	0.00406504	0.0474419	0.856	5619	tags=35%, list=18%, signal=43%
MOREAUX_B_LYMPHOCYTE_MATURATION_BY_TACI_DN	MOREAUX_B_LYMPHOCYTE_MATURATION_BY_TACI_DN		75	0.58859	1.79104	0.0265306	0.047913	0.858	5439	tags=48%, list=17%, signal=58%
PURBEY_TARGETS_OF_CTBP1_AND_SATB1_UP	PURBEY_TARGETS_OF_CTBP1_AND_SATB1_UP		74	0.450469	1.78396	0.00583658	0.0510581	0.866	2741	tags=27%, list=9%, signal=30%
DOANE_BREAST_CANCER_ESR1_DN	DOANE_BREAST_CANCER_ESR1_DN		46	0.510732	1.78336	0.00984252	0.0511498	0.867	3377	tags=39%, list=11%, signal=44%
BIOCARTA_G2_PATHWAY	BIOCARTA_G2_PATHWAY		24	0.641266	1.78299	0.0125523	0.0511346	0.867	3439	tags=50%, list=11%, signal=56%
HU_GENOTOXIN_ACTION_DIRECT_VS_INDIRECT_24HR	HU_GENOTOXIN_ACTION_DIRECT_VS_INDIRECT_24HR		45	0.538279	1.7825	0.0162602	0.0512536	0.868	4972	tags=42%, list=16%, signal=50%
KRASNOSELSKAYA_ILF3_TARGETS_DN	KRASNOSELSKAYA_ILF3_TARGETS_DN		46	0.494941	1.77884	0.00606061	0.0527934	0.872	3986	tags=37%, list=13%, signal=42%
ZHONG_SECRETOME_OF_LUNG_CANCER_AND_MACROPHAGE	ZHONG_SECRETOME_OF_LUNG_CANCER_AND_MACROPHAGE		72	0.539503	1.77782	0.0143443	0.0531329	0.872	4793	tags=47%, list=15%, signal=55%
REACTOME_RESOLUTION_OF_AP_SITES_VIA_THE_MULTIPLE_NUCLEOTIDE_PATCH_REPLACEMENT_PATHWAY	REACTOME_RESOLUTION_OF_AP_SITES_VIA_THE_MULTIPLE_NUCLEOTIDE_PATCH_REPLACEMENT_PATHWAY		25	0.69569	1.77667	0.014553	0.0535541	0.876	3548	tags=56%, list=11%, signal=63%
PID_E2F_PATHWAY	PID_E2F_PATHWAY		73	0.514084	1.77289	0.021611	0.0553426	0.879	3525	tags=40%, list=11%, signal=45%
KIM_HYPOXIA	KIM_HYPOXIA		19	0.738148	1.77166	0.0125523	0.0558199	0.88	6717	tags=84%, list=21%, signal=107%
REACTOME_ABORTIVE_ELONGATION_OF_HIV_1_TRANSCRIPT_IN_THE_ABSENCE_OF_TAT	REACTOME_ABORTIVE_ELONGATION_OF_HIV_1_TRANSCRIPT_IN_THE_ABSENCE_OF_TAT		23	0.675406	1.77124	0.0041841	0.0558671	0.88	6364	tags=65%, list=20%, signal=82%
REACTOME_GLYCOLYSIS	REACTOME_GLYCOLYSIS		68	0.533945	1.77115	0.0244898	0.0557694	0.88	2716	tags=37%, list=9%, signal=40%
ACOSTA_PROLIFERATION_INDEPENDENT_MYC_TARGETS_UP	ACOSTA_PROLIFERATION_INDEPENDENT_MYC_TARGETS_UP		80	0.492596	1.76991	0.0239044	0.0561726	0.882	4476	tags=39%, list=14%, signal=45%
REACTOME_METABOLISM_OF_NUCLEOTIDES	REACTOME_METABOLISM_OF_NUCLEOTIDES		99	0.494281	1.76937	0.0100402	0.0562677	0.882	3682	tags=33%, list=12%, signal=38%
REACTOME_HIV_ELONGATION_ARREST_AND_RECOVERY	REACTOME_HIV_ELONGATION_ARREST_AND_RECOVERY		29	0.613178	1.76936	0.00419287	0.0561156	0.882	9204	tags=69%, list=29%, signal=97%
REACTOME_SUMOYLATION_OF_CHROMATIN_ORGANIZATION_PROTEINS	REACTOME_SUMOYLATION_OF_CHROMATIN_ORGANIZATION_PROTEINS		67	0.504257	1.76864	0.0157791	0.0563657	0.882	5267	tags=40%, list=17%, signal=48%
GROSS_HYPOXIA_VIA_ELK3_AND_HIF1A_DN	GROSS_HYPOXIA_VIA_ELK3_AND_HIF1A_DN		100	0.438678	1.76409	0.00793651	0.0585057	0.892	4351	tags=34%, list=14%, signal=39%
SPIELMAN_LYMPHOBLAST_EUROPEAN_VS_ASIAN_UP	SPIELMAN_LYMPHOBLAST_EUROPEAN_VS_ASIAN_UP		469	0.472679	1.76406	0.0147059	0.0583669	0.893	7556	tags=45%, list=24%, signal=58%
REACTOME_E2F_MEDIATED_REGULATION_OF_DNA_REPLICATION	REACTOME_E2F_MEDIATED_REGULATION_OF_DNA_REPLICATION		22	0.660906	1.76049	0.0215264	0.0600581	0.898	2218	tags=45%, list=7%, signal=49%
REACTOME_G1_S_DNA_DAMAGE_CHECKPOINTS	REACTOME_G1_S_DNA_DAMAGE_CHECKPOINTS		65	0.619337	1.7604	0.0230126	0.0599544	0.898	7420	tags=60%, list=23%, signal=78%
REACTOME_NONHOMOLOGOUS_END_JOINING_NHEJ	REACTOME_NONHOMOLOGOUS_END_JOINING_NHEJ		58	0.546602	1.75963	0.0243902	0.0602392	0.898	8641	tags=64%, list=27%, signal=87%
REACTOME_RMTS_METHYLATE_HISTONE_ARGININES	REACTOME_RMTS_METHYLATE_HISTONE_ARGININES		65	0.51694	1.75858	0.014553	0.060662	0.899	5417	tags=52%, list=17%, signal=63%
FINETTI_BREAST_CANCER_KINOME_RED	FINETTI_BREAST_CANCER_KINOME_RED		16	0.866905	1.75839	0.00619835	0.0605815	0.899	3187	tags=88%, list=10%, signal=97%
BHAT_ESR1_TARGETS_VIA_AKT1_UP	BHAT_ESR1_TARGETS_VIA_AKT1_UP		277	0.41941	1.75742	0.00598802	0.0609733	0.901	4399	tags=32%, list=14%, signal=37%
NIKOLSKY_BREAST_CANCER_16Q24_AMPLICON	NIKOLSKY_BREAST_CANCER_16Q24_AMPLICON		51	0.647248	1.75631	0.0163934	0.0614541	0.903	6191	tags=53%, list=19%, signal=66%
DORN_ADENOVIRUS_INFECTION_48HR_DN	DORN_ADENOVIRUS_INFECTION_48HR_DN		39	0.562396	1.75512	0.0120724	0.0619841	0.905	4972	tags=38%, list=16%, signal=46%
KOKKINAKIS_METHIONINE_DEPRIVATION_96HR_DN	KOKKINAKIS_METHIONINE_DEPRIVATION_96HR_DN		72	0.51171	1.75506	0.012474	0.0618583	0.905	2596	tags=32%, list=8%, signal=35%
COLLER_MYC_TARGETS_UP	COLLER_MYC_TARGETS_UP		24	0.671917	1.75502	0.0160321	0.0617211	0.905	6665	tags=58%, list=21%, signal=74%
WHITFIELD_CELL_CYCLE_S	WHITFIELD_CELL_CYCLE_S		148	0.484412	1.75394	0.0161616	0.0620832	0.906	4786	tags=40%, list=15%, signal=47%
REACTOME_NOTCH3_ACTIVATION_AND_TRANSMISSION_OF_SIGNAL_TO_THE_NUCLEUS	REACTOME_NOTCH3_ACTIVATION_AND_TRANSMISSION_OF_SIGNAL_TO_THE_NUCLEUS		25	0.544385	1.75393	0.00790514	0.0619219	0.906	6331	tags=40%, list=20%, signal=50%
REACTOME_RECOGNITION_OF_DNA_DAMAGE_BY_PCNA_CONTAINING_REPLICATION_COMPLEX	REACTOME_RECOGNITION_OF_DNA_DAMAGE_BY_PCNA_CONTAINING_REPLICATION_COMPLEX		30	0.63846	1.75389	0.0146138	0.0617797	0.906	2532	tags=40%, list=8%, signal=43%
REACTOME_RNA_POLYMERASE_II_PRE_TRANSCRIPTION_EVENTS	REACTOME_RNA_POLYMERASE_II_PRE_TRANSCRIPTION_EVENTS		76	0.498212	1.75252	0.0201613	0.0624048	0.911	6364	tags=41%, list=20%, signal=51%
ZHANG_PROLIFERATING_VS_QUIESCENT	ZHANG_PROLIFERATING_VS_QUIESCENT		46	0.538348	1.74863	0.017094	0.0643283	0.914	8057	tags=57%, list=25%, signal=76%
DANG_MYC_TARGETS_UP	DANG_MYC_TARGETS_UP		129	0.567323	1.74858	0.0308642	0.0642038	0.914	7422	tags=53%, list=23%, signal=69%
JIANG_HYPOXIA_CANCER	JIANG_HYPOXIA_CANCER		57	0.527248	1.74771	0.018711	0.0645175	0.914	3525	tags=32%, list=11%, signal=35%
BROWNE_HCMV_INFECTION_2HR_DN	BROWNE_HCMV_INFECTION_2HR_DN		46	0.556868	1.74757	0.0147059	0.0644468	0.914	4567	tags=46%, list=14%, signal=53%
BHAT_ESR1_TARGETS_NOT_VIA_AKT1_UP	BHAT_ESR1_TARGETS_NOT_VIA_AKT1_UP		207	0.403017	1.74559	0.00404858	0.0653185	0.916	4335	tags=32%, list=14%, signal=37%
REACTOME_ASSEMBLY_OF_THE_PRE_REPLICATIVE_COMPLEX	REACTOME_ASSEMBLY_OF_THE_PRE_REPLICATIVE_COMPLEX		66	0.656377	1.74464	0.0287474	0.0656345	0.916	7420	tags=62%, list=23%, signal=81%
REACTOME_PROCESSIVE_SYNTHESIS_ON_THE_LAGGING_STRAND	REACTOME_PROCESSIVE_SYNTHESIS_ON_THE_LAGGING_STRAND		15	0.747155	1.74456	0.0179641	0.0655104	0.916	3745	tags=67%, list=12%, signal=76%
REACTOME_SYNTHESIS_OF_ACTIVE_UBIQUITIN:_ROLES_OF_E1_AND_E2_ENZYMES	REACTOME_SYNTHESIS_OF_ACTIVE_UBIQUITIN:_ROLES_OF_E1_AND_E2_ENZYMES		30	0.615438	1.74378	0.0321285	0.0657878	0.916	7010	tags=50%, list=22%, signal=64%
GRAESSMANN_RESPONSE_TO_MC_AND_SERUM_DEPRIVATION_DN	GRAESSMANN_RESPONSE_TO_MC_AND_SERUM_DEPRIVATION_DN		78	0.437067	1.74236	0.00419287	0.0664245	0.918	6296	tags=40%, list=20%, signal=49%
MILI_PSEUDOPODIA_CHEMOTAXIS_DN	MILI_PSEUDOPODIA_CHEMOTAXIS_DN		413	0.416085	1.74169	0.0142276	0.0664736	0.919	7367	tags=43%, list=23%, signal=55%
REACTOME_SUMOYLATION_OF_TRANSCRIPTION_FACTORS	REACTOME_SUMOYLATION_OF_TRANSCRIPTION_FACTORS		20	0.582074	1.74162	0.0123967	0.0663613	0.919	4762	tags=50%, list=15%, signal=59%
MARCHINI_TRABECTEDIN_RESISTANCE_DN	MARCHINI_TRABECTEDIN_RESISTANCE_DN		46	0.552949	1.74075	0.0195695	0.0666796	0.919	6047	tags=57%, list=19%, signal=70%
REACTOME_EXPORT_OF_VIRAL_RIBONUCLEOPROTEINS_FROM_NUCLEUS	REACTOME_EXPORT_OF_VIRAL_RIBONUCLEOPROTEINS_FROM_NUCLEUS		33	0.620555	1.73977	0.0330097	0.067008	0.919	5062	tags=45%, list=16%, signal=54%
ZAMORA_NOS2_TARGETS_UP	ZAMORA_NOS2_TARGETS_UP		53	0.554549	1.73919	0.0206186	0.0671228	0.919	5619	tags=43%, list=18%, signal=53%
REACTOME_PIWI_INTERACTING_RNA_PIRNA_BIOGENESIS	REACTOME_PIWI_INTERACTING_RNA_PIRNA_BIOGENESIS		27	0.502105	1.7384	0.00421053	0.0674074	0.919	9339	tags=63%, list=29%, signal=89%
FERRANDO_HOX11_NEIGHBORS	FERRANDO_HOX11_NEIGHBORS		23	0.61715	1.738	0.026694	0.0673932	0.919	460	tags=39%, list=1%, signal=40%
REACTOME_SWITCHING_OF_ORIGINS_TO_A_POST_REPLICATIVE_STATE	REACTOME_SWITCHING_OF_ORIGINS_TO_A_POST_REPLICATIVE_STATE		88	0.607603	1.73751	0.0365112	0.0674885	0.92	7443	tags=57%, list=23%, signal=74%
LU_EZH2_TARGETS_UP	LU_EZH2_TARGETS_UP		271	0.516862	1.73689	0.0247423	0.0676332	0.92	7777	tags=50%, list=24%, signal=66%
BIOCARTA_ATRBRCA_PATHWAY	BIOCARTA_ATRBRCA_PATHWAY		22	0.630348	1.7355	0.027451	0.0682779	0.92	3439	tags=41%, list=11%, signal=46%
SEMENZA_HIF1_TARGETS	SEMENZA_HIF1_TARGETS		36	0.612779	1.73449	0.0180723	0.0687051	0.924	6447	tags=58%, list=20%, signal=73%
REACTOME_RUNX1_REGULATES_GENES_INVOLVED_IN_MEGAKARYOCYTE_DIFFERENTIATION_AND_PLATELET_FUNCTION	REACTOME_RUNX1_REGULATES_GENES_INVOLVED_IN_MEGAKARYOCYTE_DIFFERENTIATION_AND_PLATELET_FUNCTION		82	0.486608	1.73254	0.0232558	0.0696224	0.927	6414	tags=49%, list=20%, signal=61%
LOCKWOOD_AMPLIFIED_IN_LUNG_CANCER	LOCKWOOD_AMPLIFIED_IN_LUNG_CANCER		211	0.479615	1.73213	0.0189076	0.0696671	0.927	6592	tags=45%, list=21%, signal=56%
GARCIA_TARGETS_OF_FLI1_AND_DAX1_DN	GARCIA_TARGETS_OF_FLI1_AND_DAX1_DN		161	0.482222	1.73109	0.0165975	0.0701283	0.928	6266	tags=43%, list=20%, signal=54%
ROESSLER_LIVER_CANCER_METASTASIS_UP	ROESSLER_LIVER_CANCER_METASTASIS_UP		105	0.415884	1.73079	0.00811359	0.0701161	0.928	4889	tags=33%, list=15%, signal=39%
CHOW_RASSF1_TARGETS_DN	CHOW_RASSF1_TARGETS_DN		30	0.575295	1.73015	0.0169492	0.0703135	0.928	5733	tags=47%, list=18%, signal=57%
MARTORIATI_MDM4_TARGETS_NEUROEPITHELIUM_UP	MARTORIATI_MDM4_TARGETS_NEUROEPITHELIUM_UP		166	0.420192	1.72981	0.00424628	0.0703646	0.929	5694	tags=37%, list=18%, signal=45%
REACTOME_COPI_DEPENDENT_GOLGI_TO_ER_RETROGRADE_TRAFFIC	REACTOME_COPI_DEPENDENT_GOLGI_TO_ER_RETROGRADE_TRAFFIC		97	0.480021	1.7288	0.0205339	0.0707246	0.93	6687	tags=46%, list=21%, signal=59%
REACTOME_NUCLEOBASE_BIOSYNTHESIS	REACTOME_NUCLEOBASE_BIOSYNTHESIS		15	0.744927	1.72872	0.0159046	0.0706056	0.93	2412	tags=60%, list=8%, signal=65%
BIOCARTA_G1_PATHWAY	BIOCARTA_G1_PATHWAY		28	0.56763	1.72858	0.0214008	0.0705076	0.93	3477	tags=39%, list=11%, signal=44%
ZHOU_TNF_SIGNALING_30MIN	ZHOU_TNF_SIGNALING_30MIN		51	0.557447	1.72808	0.028866	0.0706239	0.93	6857	tags=49%, list=22%, signal=62%
MARTORIATI_MDM4_TARGETS_FETAL_LIVER_UP	MARTORIATI_MDM4_TARGETS_FETAL_LIVER_UP		226	0.409372	1.72723	0.00616016	0.0709094	0.932	6930	tags=38%, list=22%, signal=49%
VERRECCHIA_RESPONSE_TO_TGFB1_C5	VERRECCHIA_RESPONSE_TO_TGFB1_C5		21	0.643741	1.72695	0.0332681	0.0709348	0.932	6683	tags=67%, list=21%, signal=84%
SCHUHMACHER_MYC_TARGETS_UP	SCHUHMACHER_MYC_TARGETS_UP		80	0.590735	1.72596	0.0310559	0.0713378	0.932	4221	tags=44%, list=13%, signal=50%
CHEN_LUNG_CANCER_SURVIVAL	CHEN_LUNG_CANCER_SURVIVAL		27	0.593276	1.72575	0.0215983	0.0712562	0.932	5619	tags=52%, list=18%, signal=63%
SAGIV_CD24_TARGETS_DN	SAGIV_CD24_TARGETS_DN		44	0.534296	1.7247	0.0103306	0.0717252	0.933	9377	tags=59%, list=30%, signal=84%
LEE_CALORIE_RESTRICTION_NEOCORTEX_UP	LEE_CALORIE_RESTRICTION_NEOCORTEX_UP		64	0.4079	1.72454	0.00401606	0.0716345	0.933	6291	tags=45%, list=20%, signal=56%
REACTOME_HOST_INTERACTIONS_WITH_INFLUENZA_FACTORS	REACTOME_HOST_INTERACTIONS_WITH_INFLUENZA_FACTORS		43	0.558831	1.72427	0.0365385	0.0716483	0.935	5591	tags=44%, list=18%, signal=54%
YAMAZAKI_TCEB3_TARGETS_DN	YAMAZAKI_TCEB3_TARGETS_DN		188	0.413783	1.72028	0.0178926	0.0739718	0.935	2967	tags=26%, list=9%, signal=28%
YUAN_ZNF143_PARTNERS	YUAN_ZNF143_PARTNERS		21	0.630013	1.71973	0.016	0.0741346	0.935	5056	tags=48%, list=16%, signal=57%
ZHANG_RESPONSE_TO_CANTHARIDIN_DN	ZHANG_RESPONSE_TO_CANTHARIDIN_DN		64	0.597556	1.71938	0.0351967	0.0741592	0.936	7953	tags=64%, list=25%, signal=85%
REACTOME_PROCESSING_OF_CAPPED_INTRON_CONTAINING_PRE_MRNA	REACTOME_PROCESSING_OF_CAPPED_INTRON_CONTAINING_PRE_MRNA		237	0.478193	1.71791	0.0357143	0.0749609	0.94	9269	tags=52%, list=29%, signal=73%
REACTOME_FORMATION_OF_SENESCENCE_ASSOCIATED_HETEROCHROMATIN_FOCI_SAHF	REACTOME_FORMATION_OF_SENESCENCE_ASSOCIATED_HETEROCHROMATIN_FOCI_SAHF		16	0.613248	1.71771	0.0255403	0.0748939	0.94	5037	tags=63%, list=16%, signal=74%
SASAKI_ADULT_T_CELL_LEUKEMIA	SASAKI_ADULT_T_CELL_LEUKEMIA		162	0.444143	1.71754	0.0245902	0.0748266	0.94	2574	tags=25%, list=8%, signal=27%
XU_CREBBP_TARGETS_UP	XU_CREBBP_TARGETS_UP		21	0.564572	1.71717	0.0243408	0.0748803	0.942	8644	tags=67%, list=27%, signal=92%
BENPORATH_ES_2	BENPORATH_ES_2		37	0.534686	1.71633	0.0384615	0.0752093	0.942	1269	tags=27%, list=4%, signal=28%
REACTOME_SUMOYLATION_OF_SUMOYLATION_PROTEINS	REACTOME_SUMOYLATION_OF_SUMOYLATION_PROTEINS		35	0.593026	1.71609	0.036965	0.0751756	0.942	5062	tags=43%, list=16%, signal=51%
MODY_HIPPOCAMPUS_PRENATAL	MODY_HIPPOCAMPUS_PRENATAL		38	0.644103	1.71607	0.021097	0.0750119	0.942	6422	tags=55%, list=20%, signal=69%
REACTOME_SUMOYLATION	REACTOME_SUMOYLATION		182	0.417209	1.71232	0.0265152	0.0772431	0.945	5360	tags=36%, list=17%, signal=43%
SENGUPTA_NASOPHARYNGEAL_CARCINOMA_UP	SENGUPTA_NASOPHARYNGEAL_CARCINOMA_UP		298	0.515985	1.7122	0.0198807	0.077138	0.945	3668	tags=34%, list=12%, signal=38%
REACTOME_SUMOYLATION_OF_RNA_BINDING_PROTEINS	REACTOME_SUMOYLATION_OF_RNA_BINDING_PROTEINS		47	0.538441	1.71213	0.0374753	0.07699	0.945	5062	tags=40%, list=16%, signal=48%
REACTOME_HDR_THROUGH_SINGLE_STRAND_ANNEALING_SSA	REACTOME_HDR_THROUGH_SINGLE_STRAND_ANNEALING_SSA		37	0.570704	1.71195	0.0411765	0.0769093	0.945	7226	tags=49%, list=23%, signal=63%
SLEBOS_HEAD_AND_NECK_CANCER_WITH_HPV_UP	SLEBOS_HEAD_AND_NECK_CANCER_WITH_HPV_UP		78	0.504733	1.71133	0.018711	0.0771427	0.945	7699	tags=55%, list=24%, signal=73%
REACTOME_ANCHORING_OF_THE_BASAL_BODY_TO_THE_PLASMA_MEMBRANE	REACTOME_ANCHORING_OF_THE_BASAL_BODY_TO_THE_PLASMA_MEMBRANE		96	0.44635	1.71104	0.0225873	0.0771417	0.945	4872	tags=32%, list=15%, signal=38%
JEON_SMAD6_TARGETS_DN	JEON_SMAD6_TARGETS_DN		18	0.638925	1.71087	0.0162272	0.077071	0.945	2693	tags=50%, list=8%, signal=55%
WEIGEL_OXIDATIVE_STRESS_RESPONSE	WEIGEL_OXIDATIVE_STRESS_RESPONSE		33	0.509276	1.7108	0.0124224	0.0769479	0.946	4933	tags=42%, list=16%, signal=50%
REACTOME_COLLAGEN_FORMATION	REACTOME_COLLAGEN_FORMATION		90	0.55307	1.71078	0.0428016	0.0767907	0.946	4392	tags=52%, list=14%, signal=60%
REACTOME_ORC1_REMOVAL_FROM_CHROMATIN	REACTOME_ORC1_REMOVAL_FROM_CHROMATIN		69	0.637844	1.71049	0.0390144	0.0768272	0.946	6331	tags=55%, list=20%, signal=69%
VERRECCHIA_EARLY_RESPONSE_TO_TGFB1	VERRECCHIA_EARLY_RESPONSE_TO_TGFB1		54	0.558758	1.71035	0.0398406	0.0767465	0.946	6382	tags=50%, list=20%, signal=62%
CREIGHTON_AKT1_SIGNALING_VIA_MTOR_DN	CREIGHTON_AKT1_SIGNALING_VIA_MTOR_DN		23	0.707116	1.70925	0.0323232	0.0771941	0.947	7768	tags=83%, list=24%, signal=109%
WANG_BARRETTS_ESOPHAGUS_AND_ESOPHAGUS_CANCER_DN	WANG_BARRETTS_ESOPHAGUS_AND_ESOPHAGUS_CANCER_DN		36	0.571095	1.70917	0.0342052	0.0770849	0.947	4917	tags=53%, list=15%, signal=62%
STANELLE_E2F1_TARGETS	STANELLE_E2F1_TARGETS		28	0.503513	1.70907	0.0102669	0.0769882	0.947	7693	tags=61%, list=24%, signal=80%
RHEIN_ALL_GLUCOCORTICOID_THERAPY_DN	RHEIN_ALL_GLUCOCORTICOID_THERAPY_DN		359	0.487957	1.70904	0.0322581	0.0768305	0.947	4037	tags=36%, list=13%, signal=40%
KESHELAVA_MULTIPLE_DRUG_RESISTANCE	KESHELAVA_MULTIPLE_DRUG_RESISTANCE		77	0.46192	1.70874	0.0166667	0.0768539	0.947	5459	tags=32%, list=17%, signal=39%
RICKMAN_TUMOR_DIFFERENTIATED_WELL_VS_MODERATELY_DN	RICKMAN_TUMOR_DIFFERENTIATED_WELL_VS_MODERATELY_DN		106	0.4832	1.7078	0.0183673	0.0772405	0.947	4114	tags=40%, list=13%, signal=45%
GU_PDEF_TARGETS_DN	GU_PDEF_TARGETS_DN		38	0.556601	1.70763	0.0168776	0.0771631	0.947	4088	tags=39%, list=13%, signal=45%
BIOCARTA_MTA3_PATHWAY	BIOCARTA_MTA3_PATHWAY		17	0.563502	1.70597	0.0106157	0.0779978	0.949	1582	tags=41%, list=5%, signal=43%
REACTOME_RNA_POLYMERASE_II_TRANSCRIPTION_TERMINATION	REACTOME_RNA_POLYMERASE_II_TRANSCRIPTION_TERMINATION		65	0.50212	1.70579	0.0294118	0.0779703	0.95	7001	tags=46%, list=22%, signal=59%
SESTO_RESPONSE_TO_UV_C7	SESTO_RESPONSE_TO_UV_C7		68	0.517928	1.70428	0.0211864	0.0787653	0.951	4982	tags=44%, list=16%, signal=52%
ALFANO_MYC_TARGETS	ALFANO_MYC_TARGETS		231	0.409487	1.70386	0.0100806	0.0788748	0.951	6035	tags=38%, list=19%, signal=47%
PROVENZANI_METASTASIS_DN	PROVENZANI_METASTASIS_DN		137	0.485238	1.70349	0.0210526	0.0789918	0.951	6021	tags=45%, list=19%, signal=55%
LIEN_BREAST_CARCINOMA_METAPLASTIC_VS_DUCTAL_UP	LIEN_BREAST_CARCINOMA_METAPLASTIC_VS_DUCTAL_UP		81	0.470628	1.70328	0.0121212	0.07892	0.951	3637	tags=36%, list=11%, signal=40%
DORN_ADENOVIRUS_INFECTION_12HR_UP	DORN_ADENOVIRUS_INFECTION_12HR_UP		28	0.540593	1.7028	0.022869	0.0790005	0.951	4972	tags=39%, list=16%, signal=47%
SCHLOSSER_SERUM_RESPONSE_AUGMENTED_BY_MYC	SCHLOSSER_SERUM_RESPONSE_AUGMENTED_BY_MYC		105	0.456123	1.70224	0.0245902	0.0792103	0.951	6965	tags=50%, list=22%, signal=63%
WANG_METHYLATED_IN_BREAST_CANCER	WANG_METHYLATED_IN_BREAST_CANCER		34	0.57106	1.70164	0.0173745	0.0794412	0.951	5175	tags=53%, list=16%, signal=63%
MORI_SMALL_PRE_BII_LYMPHOCYTE_DN	MORI_SMALL_PRE_BII_LYMPHOCYTE_DN		69	0.441142	1.70107	0.0102459	0.0796387	0.951	4958	tags=43%, list=16%, signal=51%
STONER_ESOPHAGEAL_CARCINOGENESIS_UP	STONER_ESOPHAGEAL_CARCINOGENESIS_UP		36	0.554547	1.7006	0.0203252	0.0797961	0.952	6146	tags=42%, list=19%, signal=52%
REACTOME_RESOLUTION_OF_D_LOOP_STRUCTURES_THROUGH_SYNTHESIS_DEPENDENT_STRAND_ANNEALING_SDSA	REACTOME_RESOLUTION_OF_D_LOOP_STRUCTURES_THROUGH_SYNTHESIS_DEPENDENT_STRAND_ANNEALING_SDSA		26	0.628295	1.69971	0.0423892	0.0801632	0.953	2095	tags=42%, list=7%, signal=45%
XU_RESPONSE_TO_TRETINOIN_AND_NSC682994_DN	XU_RESPONSE_TO_TRETINOIN_AND_NSC682994_DN		15	0.730964	1.69944	0.0123457	0.0801405	0.953	7034	tags=80%, list=22%, signal=103%
GRADE_COLON_VS_RECTAL_CANCER_DN	GRADE_COLON_VS_RECTAL_CANCER_DN		52	0.431923	1.6992	0.00806452	0.0801265	0.954	4569	tags=33%, list=14%, signal=38%
REACTOME_ACTIVATED_TAK1_MEDIATES_P38_MAPK_ACTIVATION	REACTOME_ACTIVATED_TAK1_MEDIATES_P38_MAPK_ACTIVATION		23	0.547653	1.69866	0.0306122	0.0802399	0.954	6331	tags=39%, list=20%, signal=49%
REACTOME_CHROMATIN_ORGANIZATION	REACTOME_CHROMATIN_ORGANIZATION		250	0.407139	1.69653	0.0222672	0.081374	0.956	7238	tags=43%, list=23%, signal=55%
GEORGES_CELL_CYCLE_MIR192_TARGETS	GEORGES_CELL_CYCLE_MIR192_TARGETS		58	0.556982	1.6949	0.0290135	0.0821935	0.957	1859	tags=36%, list=6%, signal=38%
REACTOME_ACTIVATION_OF_APC_C_AND_APC_C:CDC20_MEDIATED_DEGRADATION_OF_MITOTIC_PROTEINS	REACTOME_ACTIVATION_OF_APC_C_AND_APC_C:CDC20_MEDIATED_DEGRADATION_OF_MITOTIC_PROTEINS		74	0.616509	1.69354	0.0474227	0.0828967	0.957	7443	tags=58%, list=23%, signal=76%
GRUETZMANN_PANCREATIC_CANCER_UP	GRUETZMANN_PANCREATIC_CANCER_UP		337	0.488384	1.69197	0.0383065	0.0836833	0.958	6163	tags=42%, list=19%, signal=52%
REACTOME_TRANSCRIPTION_OF_E2F_TARGETS_UNDER_NEGATIVE_CONTROL_BY_P107_RBL1_AND_P130_RBL2_IN_COMPLEX_WITH_HDAC1	REACTOME_TRANSCRIPTION_OF_E2F_TARGETS_UNDER_NEGATIVE_CONTROL_BY_P107_RBL1_AND_P130_RBL2_IN_COMPLEX_WITH_HDAC1		16	0.648599	1.69187	0.0221774	0.0835653	0.959	5986	tags=56%, list=19%, signal=69%
REACTOME_TRANSLESION_SYNTHESIS_BY_Y_FAMILY_DNA_POLYMERASES_BYPASSES_LESIONS_ON_DNA_TEMPLATE	REACTOME_TRANSLESION_SYNTHESIS_BY_Y_FAMILY_DNA_POLYMERASES_BYPASSES_LESIONS_ON_DNA_TEMPLATE		37	0.519334	1.6916	0.029106	0.0835647	0.959	3119	tags=38%, list=10%, signal=42%
LEE_LIVER_CANCER_SURVIVAL_DN	LEE_LIVER_CANCER_SURVIVAL_DN		173	0.530909	1.6906	0.0414079	0.084	0.96	5405	tags=43%, list=17%, signal=52%
REACTOME_PREFOLDIN_MEDIATED_TRANSFER_OF_SUBSTRATE_TO_CCT_TRIC	REACTOME_PREFOLDIN_MEDIATED_TRANSFER_OF_SUBSTRATE_TO_CCT_TRIC		28	0.603792	1.68899	0.0251572	0.0846676	0.96	6164	tags=68%, list=19%, signal=84%
GAL_LEUKEMIC_STEM_CELL_DN	GAL_LEUKEMIC_STEM_CELL_DN		228	0.440368	1.6883	0.0386179	0.0849097	0.96	1905	tags=26%, list=6%, signal=27%
DANG_REGULATED_BY_MYC_UP	DANG_REGULATED_BY_MYC_UP		68	0.504668	1.68805	0.0433925	0.0848982	0.96	4750	tags=46%, list=15%, signal=53%
CEBALLOS_TARGETS_OF_TP53_AND_MYC_DN	CEBALLOS_TARGETS_OF_TP53_AND_MYC_DN		34	0.468063	1.68788	0.0087146	0.0848344	0.961	5762	tags=44%, list=18%, signal=54%
REACTOME_ESTROGEN_DEPENDENT_GENE_EXPRESSION	REACTOME_ESTROGEN_DEPENDENT_GENE_EXPRESSION		134	0.435457	1.68748	0.027957	0.0849445	0.961	7166	tags=48%, list=23%, signal=61%
WANG_ADIPOGENIC_GENES_REPRESSED_BY_SIRT1	WANG_ADIPOGENIC_GENES_REPRESSED_BY_SIRT1		25	0.58268	1.68652	0.0229167	0.0851919	0.962	2454	tags=36%, list=8%, signal=39%
DACOSTA_UV_RESPONSE_VIA_ERCC3_UP	DACOSTA_UV_RESPONSE_VIA_ERCC3_UP		306	0.445502	1.68632	0.0233546	0.0851264	0.962	7066	tags=43%, list=22%, signal=55%
SHEPARD_CRUSH_AND_BURN_MUTANT_UP	SHEPARD_CRUSH_AND_BURN_MUTANT_UP		196	0.438999	1.68554	0.0286299	0.0854962	0.964	7027	tags=44%, list=22%, signal=56%
HUANG_GATA2_TARGETS_DN	HUANG_GATA2_TARGETS_DN		68	0.440651	1.68544	0.0277778	0.0853732	0.964	4190	tags=38%, list=13%, signal=44%
CHIBA_RESPONSE_TO_TSA_UP	CHIBA_RESPONSE_TO_TSA_UP		50	0.492773	1.6854	0.0185185	0.0852275	0.964	5307	tags=42%, list=17%, signal=50%
REACTOME_REGULATION_OF_TP53_EXPRESSION_AND_DEGRADATION	REACTOME_REGULATION_OF_TP53_EXPRESSION_AND_DEGRADATION		37	0.475219	1.685	0.0219124	0.0853039	0.964	4929	tags=38%, list=16%, signal=45%
REACTOME_DUAL_INCISION_IN_GG_NER	REACTOME_DUAL_INCISION_IN_GG_NER		41	0.539298	1.68402	0.0284553	0.0857968	0.964	9418	tags=68%, list=30%, signal=97%
ZHAN_MULTIPLE_MYELOMA_SUBGROUPS	ZHAN_MULTIPLE_MYELOMA_SUBGROUPS		30	0.652246	1.68363	0.0366599	0.0858879	0.964	6478	tags=70%, list=20%, signal=88%
KAPOSI_LIVER_CANCER_MET_UP	KAPOSI_LIVER_CANCER_MET_UP		18	0.639808	1.68286	0.0293501	0.0862065	0.964	6523	tags=61%, list=21%, signal=77%
REACTOME_FACTORS_INVOLVED_IN_MEGAKARYOCYTE_DEVELOPMENT_AND_PLATELET_PRODUCTION	REACTOME_FACTORS_INVOLVED_IN_MEGAKARYOCYTE_DEVELOPMENT_AND_PLATELET_PRODUCTION		148	0.392368	1.68242	0.0161616	0.0862702	0.964	4272	tags=30%, list=13%, signal=34%
WANG_CLIM2_TARGETS_UP	WANG_CLIM2_TARGETS_UP		240	0.347292	1.68199	0.00203252	0.0864253	0.965	6397	tags=33%, list=20%, signal=41%
REACTOME_REGULATION_OF_MITOTIC_CELL_CYCLE	REACTOME_REGULATION_OF_MITOTIC_CELL_CYCLE		84	0.588901	1.68147	0.0492813	0.0865792	0.965	7443	tags=57%, list=23%, signal=74%
REACTOME_INTERCONVERSION_OF_NUCLEOTIDE_DI_AND_TRIPHOSPHATES	REACTOME_INTERCONVERSION_OF_NUCLEOTIDE_DI_AND_TRIPHOSPHATES		29	0.600267	1.68114	0.0327869	0.0866094	0.965	3682	tags=38%, list=12%, signal=43%
KEGG_NOTCH_SIGNALING_PATHWAY	KEGG_NOTCH_SIGNALING_PATHWAY		47	0.459719	1.68068	0.0121951	0.086754	0.965	6404	tags=40%, list=20%, signal=51%
PYEON_HPV_POSITIVE_TUMORS_UP	PYEON_HPV_POSITIVE_TUMORS_UP		94	0.467578	1.68057	0.0333988	0.0866488	0.965	2464	tags=28%, list=8%, signal=30%
DORN_ADENOVIRUS_INFECTION_24HR_DN	DORN_ADENOVIRUS_INFECTION_24HR_DN		42	0.532809	1.6803	0.0377734	0.0866641	0.965	4972	tags=38%, list=16%, signal=45%
REACTOME_HIV_INFECTION	REACTOME_HIV_INFECTION		224	0.479855	1.68006	0.0441177	0.0866437	0.965	6364	tags=42%, list=20%, signal=52%
BROWNE_HCMV_INFECTION_4HR_DN	BROWNE_HCMV_INFECTION_4HR_DN		245	0.347836	1.67973	0.00419287	0.0866917	0.965	5984	tags=33%, list=19%, signal=40%
VERRECCHIA_DELAYED_RESPONSE_TO_TGFB1	VERRECCHIA_DELAYED_RESPONSE_TO_TGFB1		37	0.576896	1.67789	0.042	0.0877437	0.966	5744	tags=54%, list=18%, signal=66%
REACTOME_ASSEMBLY_OF_COLLAGEN_FIBRILS_AND_OTHER_MULTIMERIC_STRUCTURES	REACTOME_ASSEMBLY_OF_COLLAGEN_FIBRILS_AND_OTHER_MULTIMERIC_STRUCTURES		61	0.574461	1.67758	0.0395257	0.0877368	0.966	6179	tags=62%, list=19%, signal=77%
DORN_ADENOVIRUS_INFECTION_32HR_DN	DORN_ADENOVIRUS_INFECTION_32HR_DN		38	0.539635	1.67541	0.0203666	0.0889327	0.969	4972	tags=37%, list=16%, signal=44%
AMIT_EGF_RESPONSE_240_HELA	AMIT_EGF_RESPONSE_240_HELA		58	0.490729	1.67499	0.0286885	0.0888205	0.969	5561	tags=43%, list=18%, signal=52%
REACTOME_CELLULAR_RESPONSES_TO_STRESS	REACTOME_CELLULAR_RESPONSES_TO_STRESS		415	0.408339	1.67452	0.0274262	0.088948	0.969	7443	tags=42%, list=23%, signal=55%
SUNG_METASTASIS_STROMA_DN	SUNG_METASTASIS_STROMA_DN		53	0.546721	1.67336	0.0338645	0.0893702	0.971	2489	tags=32%, list=8%, signal=35%
PID_P38_MK2_PATHWAY	PID_P38_MK2_PATHWAY		21	0.560138	1.6729	0.0277228	0.0894515	0.971	8831	tags=57%, list=28%, signal=79%
KARLSSON_TGFB1_TARGETS_UP	KARLSSON_TGFB1_TARGETS_UP		118	0.508807	1.67256	0.0476191	0.0895381	0.971	4371	tags=40%, list=14%, signal=46%
GENTILE_UV_LOW_DOSE_UP	GENTILE_UV_LOW_DOSE_UP		24	0.609428	1.67191	0.0167715	0.0898632	0.971	9377	tags=67%, list=30%, signal=95%
REACTOME_TP53_REGULATES_TRANSCRIPTION_OF_GENES_INVOLVED_IN_G2_CELL_CYCLE_ARREST	REACTOME_TP53_REGULATES_TRANSCRIPTION_OF_GENES_INVOLVED_IN_G2_CELL_CYCLE_ARREST		18	0.624607	1.67137	0.0492813	0.090075	0.971	7488	tags=72%, list=24%, signal=94%
MODY_HIPPOCAMPUS_NEONATAL	MODY_HIPPOCAMPUS_NEONATAL		33	0.535278	1.67133	0.0361446	0.0899285	0.971	6179	tags=58%, list=19%, signal=71%
REACTOME_TRANSCRIPTION_OF_E2F_TARGETS_UNDER_NEGATIVE_CONTROL_BY_DREAM_COMPLEX	REACTOME_TRANSCRIPTION_OF_E2F_TARGETS_UNDER_NEGATIVE_CONTROL_BY_DREAM_COMPLEX		19	0.615796	1.67121	0.0301205	0.0898685	0.971	7488	tags=63%, list=24%, signal=83%
BHATTACHARYA_EMBRYONIC_STEM_CELL	BHATTACHARYA_EMBRYONIC_STEM_CELL		80	0.499185	1.66739	0.0453608	0.092067	0.971	3055	tags=33%, list=10%, signal=36%
REACTOME_THE_ROLE_OF_GTSE1_IN_G2_M_PROGRESSION_AFTER_G2_CHECKPOINT	REACTOME_THE_ROLE_OF_GTSE1_IN_G2_M_PROGRESSION_AFTER_G2_CHECKPOINT		76	0.5727	1.6668	0.0464135	0.0923095	0.971	7420	tags=57%, list=23%, signal=74%
REACTOME_PCP_CE_PATHWAY	REACTOME_PCP_CE_PATHWAY		90	0.512344	1.66619	0.0444915	0.0923842	0.971	7420	tags=50%, list=23%, signal=65%
REACTOME_DNA_DAMAGE_BYPASS	REACTOME_DNA_DAMAGE_BYPASS		46	0.502096	1.66541	0.0350515	0.0927547	0.972	3119	tags=35%, list=10%, signal=39%
WANG_HCP_PROSTATE_CANCER	WANG_HCP_PROSTATE_CANCER		102	0.408349	1.66502	0.00833333	0.0928249	0.972	7367	tags=44%, list=23%, signal=57%
BAKKER_FOXO3_TARGETS_DN	BAKKER_FOXO3_TARGETS_DN		167	0.391624	1.66095	0.010352	0.0953672	0.975	6070	tags=38%, list=19%, signal=46%
LU_TUMOR_ANGIOGENESIS_UP	LU_TUMOR_ANGIOGENESIS_UP		25	0.551093	1.66082	0.033543	0.0952708	0.975	7403	tags=52%, list=23%, signal=68%
REACTOME_G1_PHASE	REACTOME_G1_PHASE		44	0.486023	1.66075	0.0347648	0.0951328	0.975	6331	tags=45%, list=20%, signal=57%
WIEDERSCHAIN_TARGETS_OF_BMI1_AND_PCGF2	WIEDERSCHAIN_TARGETS_OF_BMI1_AND_PCGF2		57	0.504126	1.66057	0.0286299	0.095104	0.975	5744	tags=51%, list=18%, signal=62%
GHO_ATF5_TARGETS_DN	GHO_ATF5_TARGETS_DN		16	0.64764	1.66057	0.0319149	0.0949261	0.975	4314	tags=56%, list=14%, signal=65%
REACTOME_KSRP_KHSRP_BINDS_AND_DESTABILIZES_MRNA	REACTOME_KSRP_KHSRP_BINDS_AND_DESTABILIZES_MRNA		17	0.593859	1.66042	0.0293501	0.0948492	0.975	9090	tags=71%, list=29%, signal=99%
SU_PLACENTA	SU_PLACENTA		27	0.521757	1.65965	0.0118343	0.0951716	0.975	4947	tags=44%, list=16%, signal=53%
WEST_ADRENOCORTICAL_CARCINOMA_VS_ADENOMA_UP	WEST_ADRENOCORTICAL_CARCINOMA_VS_ADENOMA_UP		19	0.559902	1.65906	0.020284	0.095469	0.976	2372	tags=37%, list=7%, signal=40%
CHIARADONNA_NEOPLASTIC_TRANSFORMATION_KRAS_UP	CHIARADONNA_NEOPLASTIC_TRANSFORMATION_KRAS_UP		126	0.467156	1.65781	0.0376984	0.096204	0.977	5977	tags=42%, list=19%, signal=52%
GERHOLD_ADIPOGENESIS_DN	GERHOLD_ADIPOGENESIS_DN		58	0.486598	1.65735	0.0239044	0.0963025	0.977	7304	tags=50%, list=23%, signal=65%
DEURIG_T_CELL_PROLYMPHOCYTIC_LEUKEMIA_UP	DEURIG_T_CELL_PROLYMPHOCYTIC_LEUKEMIA_UP		349	0.35884	1.65601	0.0142276	0.0970616	0.977	5701	tags=35%, list=18%, signal=42%
YAO_TEMPORAL_RESPONSE_TO_PROGESTERONE_CLUSTER_7	YAO_TEMPORAL_RESPONSE_TO_PROGESTERONE_CLUSTER_7		68	0.47662	1.65522	0.0378947	0.0974368	0.977	8713	tags=54%, list=27%, signal=75%
LEONARD_HYPOXIA	LEONARD_HYPOXIA		42	0.572489	1.65374	0.0470348	0.0981985	0.977	5285	tags=45%, list=17%, signal=54%
DITTMER_PTHLH_TARGETS_UP	DITTMER_PTHLH_TARGETS_UP		109	0.477783	1.65328	0.0327198	0.0981471	0.977	5999	tags=41%, list=19%, signal=51%
REACTOME_MRNA_SPLICING_MINOR_PATHWAY	REACTOME_MRNA_SPLICING_MINOR_PATHWAY		52	0.567039	1.65214	0.0475207	0.0988328	0.977	8235	tags=60%, list=26%, signal=80%
KRIEG_HYPOXIA_VIA_KDM3A	KRIEG_HYPOXIA_VIA_KDM3A		51	0.523573	1.65111	0.021322	0.0992351	0.98	5522	tags=43%, list=17%, signal=52%
KIM_WT1_TARGETS_DN	KIM_WT1_TARGETS_DN		459	0.391166	1.65102	0.0258449	0.0991125	0.98	6446	tags=35%, list=20%, signal=43%
KORKOLA_EMBRYONAL_CARCINOMA_UP	KORKOLA_EMBRYONAL_CARCINOMA_UP		40	0.558355	1.64965	0.0481928	0.0999962	0.981	7603	tags=52%, list=24%, signal=69%
ROYLANCE_BREAST_CANCER_16Q_COPY_NUMBER_UP	ROYLANCE_BREAST_CANCER_16Q_COPY_NUMBER_UP		59	0.462524	1.64905	0.0188285	0.100277	0.981	6577	tags=44%, list=21%, signal=55%
CAFFAREL_RESPONSE_TO_THC_DN	CAFFAREL_RESPONSE_TO_THC_DN		31	0.573393	1.64871	0.0434783	0.100347	0.981	6164	tags=48%, list=19%, signal=60%
MAYBURD_RESPONSE_TO_L663536_UP	MAYBURD_RESPONSE_TO_L663536_UP		28	0.495091	1.64832	0.0167015	0.100432	0.981	6785	tags=54%, list=21%, signal=68%
NIKOLSKY_BREAST_CANCER_21Q22_AMPLICON	NIKOLSKY_BREAST_CANCER_21Q22_AMPLICON		16	0.679525	1.64766	0.036965	0.1007	0.981	1155	tags=38%, list=4%, signal=39%
REACTOME_UNFOLDED_PROTEIN_RESPONSE_UPR	REACTOME_UNFOLDED_PROTEIN_RESPONSE_UPR		90	0.474335	1.64696	0.0315789	0.1009	0.981	9190	tags=57%, list=29%, signal=80%
MARKS_HDAC_TARGETS_DN	MARKS_HDAC_TARGETS_DN		15	0.619263	1.64653	0.040404	0.101032	0.981	654	tags=33%, list=2%, signal=34%
FONTAINE_FOLLICULAR_THYROID_ADENOMA_UP	FONTAINE_FOLLICULAR_THYROID_ADENOMA_UP		75	0.397514	1.64639	0.01222	0.100936	0.981	6582	tags=36%, list=21%, signal=45%
REACTOME_PKMTS_METHYLATE_HISTONE_LYSINES	REACTOME_PKMTS_METHYLATE_HISTONE_LYSINES		60	0.479562	1.64545	0.0261044	0.101445	0.982	5267	tags=42%, list=17%, signal=50%
GAJATE_RESPONSE_TO_TRABECTEDIN_DN	GAJATE_RESPONSE_TO_TRABECTEDIN_DN		20	0.588891	1.64451	0.0314465	0.101939	0.982	8270	tags=60%, list=26%, signal=81%
CHIARADONNA_NEOPLASTIC_TRANSFORMATION_KRAS_CDC25_UP	CHIARADONNA_NEOPLASTIC_TRANSFORMATION_KRAS_CDC25_UP		55	0.502398	1.64441	0.0403226	0.101816	0.982	6961	tags=44%, list=22%, signal=56%
URS_ADIPOCYTE_DIFFERENTIATION_DN	URS_ADIPOCYTE_DIFFERENTIATION_DN		31	0.530053	1.64366	0.0363636	0.10216	0.984	4396	tags=45%, list=14%, signal=52%
HOFMANN_MYELODYSPLASTIC_SYNDROM_LOW_RISK_DN	HOFMANN_MYELODYSPLASTIC_SYNDROM_LOW_RISK_DN		29	0.623955	1.64358	0.0271967	0.10203	0.984	7603	tags=72%, list=24%, signal=95%
NEMETH_INFLAMMATORY_RESPONSE_LPS_DN	NEMETH_INFLAMMATORY_RESPONSE_LPS_DN		30	0.50402	1.64188	0.0314342	0.102786	0.985	2031	tags=30%, list=6%, signal=32%
HUPER_BREAST_BASAL_VS_LUMINAL_UP	HUPER_BREAST_BASAL_VS_LUMINAL_UP		53	0.524876	1.64165	0.0301205	0.10279	0.985	5977	tags=47%, list=19%, signal=58%
LI_LUNG_CANCER	LI_LUNG_CANCER		41	0.528093	1.64076	0.0234043	0.103191	0.986	6149	tags=54%, list=19%, signal=66%
REACTOME_AMYLOID_FIBER_FORMATION	REACTOME_AMYLOID_FIBER_FORMATION		92	0.449704	1.64072	0.0338266	0.102853	0.986	7088	tags=48%, list=22%, signal=61%
MOHANKUMAR_HOXA1_TARGETS_UP	MOHANKUMAR_HOXA1_TARGETS_UP		394	0.408711	1.63783	0.0427184	0.104399	0.986	6398	tags=40%, list=20%, signal=49%
JACKSON_DNMT1_TARGETS_DN	JACKSON_DNMT1_TARGETS_DN		20	0.552191	1.63518	0.0257426	0.106188	0.986	4560	tags=50%, list=14%, signal=58%
SCHLOSSER_MYC_AND_SERUM_RESPONSE_SYNERGY	SCHLOSSER_MYC_AND_SERUM_RESPONSE_SYNERGY		31	0.63521	1.63487	0.0289855	0.106189	0.987	7954	tags=71%, list=25%, signal=95%
REACTOME_KERATINIZATION	REACTOME_KERATINIZATION		106	0.489954	1.63338	0.0386965	0.107084	0.988	6134	tags=42%, list=19%, signal=52%
REACTOME_COOPERATION_OF_PREFOLDIN_AND_TRIC_CCT_IN_ACTIN_AND_TUBULIN_FOLDING	REACTOME_COOPERATION_OF_PREFOLDIN_AND_TRIC_CCT_IN_ACTIN_AND_TUBULIN_FOLDING		33	0.55289	1.63309	0.0360169	0.107092	0.988	7346	tags=67%, list=23%, signal=87%
REACTOME_IRE1ALPHA_ACTIVATES_CHAPERONES	REACTOME_IRE1ALPHA_ACTIVATES_CHAPERONES		49	0.525132	1.63202	0.0497836	0.107647	0.988	9017	tags=59%, list=28%, signal=83%
RICKMAN_TUMOR_DIFFERENTIATED_MODERATELY_VS_POORLY_DN	RICKMAN_TUMOR_DIFFERENTIATED_MODERATELY_VS_POORLY_DN		16	0.60071	1.63161	0.0422535	0.107794	0.988	3892	tags=44%, list=12%, signal=50%
BARRIER_CANCER_RELAPSE_NORMAL_SAMPLE_DN	BARRIER_CANCER_RELAPSE_NORMAL_SAMPLE_DN		31	0.601883	1.6306	0.0329897	0.108244	0.988	5465	tags=48%, list=17%, signal=58%
REACTOME_FORMATION_OF_THE_CORNIFIED_ENVELOPE	REACTOME_FORMATION_OF_THE_CORNIFIED_ENVELOPE		95	0.509256	1.6301	0.0372671	0.108451	0.988	4504	tags=41%, list=14%, signal=48%
REACTOME_FGFR2_ALTERNATIVE_SPLICING	REACTOME_FGFR2_ALTERNATIVE_SPLICING		27	0.548405	1.63009	0.0355649	0.108274	0.988	10208	tags=67%, list=32%, signal=98%
NGUYEN_NOTCH1_TARGETS_DN	NGUYEN_NOTCH1_TARGETS_DN		81	0.449382	1.62914	0.0337972	0.108795	0.988	6412	tags=42%, list=20%, signal=52%
HEIDENBLAD_AMPLICON_8Q24_UP	HEIDENBLAD_AMPLICON_8Q24_UP		40	0.466571	1.62905	0.0255906	0.108698	0.988	3981	tags=35%, list=13%, signal=40%
BOYAULT_LIVER_CANCER_SUBCLASS_G123_UP	BOYAULT_LIVER_CANCER_SUBCLASS_G123_UP		46	0.555347	1.62855	0.0356436	0.108705	0.988	3846	tags=39%, list=12%, signal=44%
DASU_IL6_SIGNALING_UP	DASU_IL6_SIGNALING_UP		60	0.472673	1.62821	0.0208333	0.108817	0.988	5855	tags=50%, list=18%, signal=61%
REACTOME_DISEASES_ASSOCIATED_WITH_N_GLYCOSYLATION_OF_PROTEINS	REACTOME_DISEASES_ASSOCIATED_WITH_N_GLYCOSYLATION_OF_PROTEINS		17	0.646823	1.62522	0.0497925	0.110311	0.99	4211	tags=47%, list=13%, signal=54%
REACTOME_NEURODEGENERATIVE_DISEASES	REACTOME_NEURODEGENERATIVE_DISEASES		22	0.548893	1.62478	0.0274841	0.110426	0.99	6134	tags=55%, list=19%, signal=68%
KRIGE_AMINO_ACID_DEPRIVATION	KRIGE_AMINO_ACID_DEPRIVATION		29	0.566481	1.62471	0.042	0.110303	0.99	5902	tags=52%, list=19%, signal=63%
REACTOME_TP53_REGULATES_TRANSCRIPTION_OF_GENES_INVOLVED_IN_CYTOCHROME_C_RELEASE	REACTOME_TP53_REGULATES_TRANSCRIPTION_OF_GENES_INVOLVED_IN_CYTOCHROME_C_RELEASE		20	0.512353	1.62427	0.0274262	0.110453	0.99	4178	tags=45%, list=13%, signal=52%
APPIERTO_RESPONSE_TO_FENRETINIDE_DN	APPIERTO_RESPONSE_TO_FENRETINIDE_DN		48	0.481783	1.62397	0.0328542	0.110494	0.99	4324	tags=38%, list=14%, signal=43%
SMID_BREAST_CANCER_RELAPSE_IN_BONE_DN	SMID_BREAST_CANCER_RELAPSE_IN_BONE_DN		314	0.382179	1.62383	0.0102041	0.110408	0.99	4568	tags=30%, list=14%, signal=35%
SIMBULAN_UV_RESPONSE_NORMAL_DN	SIMBULAN_UV_RESPONSE_NORMAL_DN		33	0.546043	1.62211	0.035343	0.11107	0.99	7609	tags=52%, list=24%, signal=68%
HINATA_NFKB_TARGETS_KERATINOCYTE_DN	HINATA_NFKB_TARGETS_KERATINOCYTE_DN		23	0.557815	1.62158	0.0446602	0.111291	0.99	4043	tags=39%, list=13%, signal=45%
KYNG_RESPONSE_TO_H2O2_VIA_ERCC6	KYNG_RESPONSE_TO_H2O2_VIA_ERCC6		17	0.583531	1.62146	0.022869	0.111189	0.99	1892	tags=35%, list=6%, signal=38%
GROSS_HYPOXIA_VIA_HIF1A_UP	GROSS_HYPOXIA_VIA_HIF1A_UP		73	0.434052	1.62083	0.0337553	0.111109	0.99	5295	tags=36%, list=17%, signal=43%
UDAYAKUMAR_MED1_TARGETS_UP	UDAYAKUMAR_MED1_TARGETS_UP		129	0.43402	1.62072	0.0498008	0.110992	0.99	4037	tags=29%, list=13%, signal=34%
REACTOME_TRANSCRIPTIONAL_REGULATION_BY_RUNX1	REACTOME_TRANSCRIPTIONAL_REGULATION_BY_RUNX1		220	0.382365	1.61924	0.0315789	0.111981	0.99	6414	tags=39%, list=20%, signal=48%
GALLUZZI_PERMEABILIZE_MITOCHONDRIA	GALLUZZI_PERMEABILIZE_MITOCHONDRIA		42	0.452394	1.61423	0.0328542	0.114882	0.99	7693	tags=52%, list=24%, signal=69%
HALMOS_CEBPA_TARGETS_DN	HALMOS_CEBPA_TARGETS_DN		43	0.448995	1.61246	0.0212355	0.116087	0.99	4335	tags=40%, list=14%, signal=46%
FERNANDEZ_BOUND_BY_MYC	FERNANDEZ_BOUND_BY_MYC		179	0.379863	1.61215	0.0100806	0.116154	0.99	5619	tags=32%, list=18%, signal=38%
VIETOR_IFRD1_TARGETS	VIETOR_IFRD1_TARGETS		19	0.601834	1.61001	0.0344086	0.117469	0.99	2554	tags=37%, list=8%, signal=40%
ZHAN_MULTIPLE_MYELOMA_CD2_DN	ZHAN_MULTIPLE_MYELOMA_CD2_DN		45	0.444094	1.60837	0.0311891	0.118436	0.99	5165	tags=38%, list=16%, signal=45%
SESTO_RESPONSE_TO_UV_C6	SESTO_RESPONSE_TO_UV_C6		38	0.5255	1.60718	0.045929	0.119205	0.991	3210	tags=29%, list=10%, signal=32%
KOKKINAKIS_METHIONINE_DEPRIVATION_48HR_DN	KOKKINAKIS_METHIONINE_DEPRIVATION_48HR_DN		61	0.406196	1.60466	0.0183299	0.12102	0.991	2596	tags=26%, list=8%, signal=29%
WANG_ESOPHAGUS_CANCER_VS_NORMAL_DN	WANG_ESOPHAGUS_CANCER_VS_NORMAL_DN		99	0.419226	1.60441	0.0341151	0.121033	0.991	6475	tags=42%, list=20%, signal=53%
VANTVEER_BREAST_CANCER_BRCA1_UP	VANTVEER_BREAST_CANCER_BRCA1_UP		40	0.49095	1.6036	0.0357895	0.12148	0.991	4472	tags=38%, list=14%, signal=44%
ZWANG_EGF_PERSISTENTLY_DN	ZWANG_EGF_PERSISTENTLY_DN		60	0.431449	1.60214	0.0282609	0.122244	0.991	8614	tags=53%, list=27%, signal=73%
SANSOM_WNT_PATHWAY_REQUIRE_MYC	SANSOM_WNT_PATHWAY_REQUIRE_MYC		60	0.435319	1.60039	0.0314961	0.123489	0.991	7034	tags=45%, list=22%, signal=58%
MUELLER_METHYLATED_IN_GLIOBLASTOMA	MUELLER_METHYLATED_IN_GLIOBLASTOMA		39	0.494181	1.60036	0.0232068	0.123308	0.991	7323	tags=49%, list=23%, signal=63%
GENTILE_UV_HIGH_DOSE_UP	GENTILE_UV_HIGH_DOSE_UP		20	0.542262	1.59917	0.0145833	0.124091	0.991	10811	tags=80%, list=34%, signal=121%
KENNY_CTNNB1_TARGETS_UP	KENNY_CTNNB1_TARGETS_UP		48	0.418538	1.59881	0.0229167	0.124175	0.991	3454	tags=31%, list=11%, signal=35%
DAZARD_UV_RESPONSE_CLUSTER_G28	DAZARD_UV_RESPONSE_CLUSTER_G28		19	0.595754	1.59869	0.0368098	0.124066	0.991	5490	tags=47%, list=17%, signal=57%
PETROVA_ENDOTHELIUM_LYMPHATIC_VS_BLOOD_UP	PETROVA_ENDOTHELIUM_LYMPHATIC_VS_BLOOD_UP		129	0.412026	1.59795	0.0352941	0.124276	0.991	1103	tags=24%, list=3%, signal=25%
WEIGEL_OXIDATIVE_STRESS_BY_TBH_AND_H2O2	WEIGEL_OXIDATIVE_STRESS_BY_TBH_AND_H2O2		35	0.487723	1.59534	0.0379242	0.125383	0.991	4830	tags=34%, list=15%, signal=40%
SABATES_COLORECTAL_ADENOMA_SIZE_UP	SABATES_COLORECTAL_ADENOMA_SIZE_UP		19	0.557443	1.59454	0.043299	0.125846	0.991	4890	tags=47%, list=15%, signal=56%
REACTOME_GAP_JUNCTION_ASSEMBLY	REACTOME_GAP_JUNCTION_ASSEMBLY		35	0.467689	1.59433	0.0263158	0.125829	0.991	6164	tags=46%, list=19%, signal=57%
SERVITJA_LIVER_HNF1A_TARGETS_UP	SERVITJA_LIVER_HNF1A_TARGETS_UP		132	0.386901	1.5943	0.0182927	0.125671	0.991	2466	tags=25%, list=8%, signal=27%
BANDRES_RESPONSE_TO_CARMUSTIN_WITHOUT_MGMT_48HR_DN	BANDRES_RESPONSE_TO_CARMUSTIN_WITHOUT_MGMT_48HR_DN		29	0.46577	1.59325	0.0182927	0.126068	0.991	3382	tags=34%, list=11%, signal=39%
DELACROIX_RARG_BOUND_MEF	DELACROIX_RARG_BOUND_MEF		354	0.353631	1.59293	0.00621118	0.126114	0.991	5294	tags=31%, list=17%, signal=37%
DACOSTA_UV_RESPONSE_VIA_ERCC3_TTD_UP	DACOSTA_UV_RESPONSE_VIA_ERCC3_TTD_UP		57	0.491184	1.59178	0.0410678	0.126634	0.991	7693	tags=51%, list=24%, signal=67%
FLECHNER_BIOPSY_KIDNEY_TRANSPLANT_OK_VS_DONOR_DN	FLECHNER_BIOPSY_KIDNEY_TRANSPLANT_OK_VS_DONOR_DN		23	0.470336	1.5914	0.0140845	0.126777	0.991	8866	tags=57%, list=28%, signal=78%
WOOD_EBV_EBNA1_TARGETS_UP	WOOD_EBV_EBNA1_TARGETS_UP		109	0.406438	1.5914	0.021097	0.126581	0.991	6285	tags=39%, list=20%, signal=48%
AMIT_SERUM_RESPONSE_20_MCF10A	AMIT_SERUM_RESPONSE_20_MCF10A		17	0.520068	1.59126	0.0386847	0.12628	0.991	7270	tags=41%, list=23%, signal=53%
MACLACHLAN_BRCA1_TARGETS_UP	MACLACHLAN_BRCA1_TARGETS_UP		21	0.609985	1.59068	0.0398323	0.126096	0.991	4580	tags=43%, list=14%, signal=50%
KOBAYASHI_EGFR_SIGNALING_6HR_DN	KOBAYASHI_EGFR_SIGNALING_6HR_DN		17	0.669459	1.5903	0.0425101	0.126012	0.991	5690	tags=71%, list=18%, signal=86%
RAHMAN_TP53_TARGETS_PHOSPHORYLATED	RAHMAN_TP53_TARGETS_PHOSPHORYLATED		21	0.628041	1.59019	0.0476191	0.125904	0.991	2695	tags=43%, list=8%, signal=47%
WINTER_HYPOXIA_METAGENE	WINTER_HYPOXIA_METAGENE		236	0.414609	1.58852	0.0426829	0.126698	0.991	5622	tags=34%, list=18%, signal=41%
SESTO_RESPONSE_TO_UV_C4	SESTO_RESPONSE_TO_UV_C4		20	0.58139	1.58749	0.0461216	0.127338	0.991	6683	tags=65%, list=21%, signal=82%
LIU_SOX4_TARGETS_DN	LIU_SOX4_TARGETS_DN		309	0.376633	1.58664	0.040568	0.127417	0.992	7768	tags=42%, list=24%, signal=55%
REACTOME_SIGNALING_BY_WNT	REACTOME_SIGNALING_BY_WNT		304	0.369775	1.58375	0.0392562	0.12918	0.992	7420	tags=42%, list=23%, signal=55%
BILD_E2F3_ONCOGENIC_SIGNATURE	BILD_E2F3_ONCOGENIC_SIGNATURE		239	0.342577	1.58131	0.00970874	0.130628	0.993	4750	tags=33%, list=15%, signal=38%
DARWICHE_PAPILLOMA_RISK_LOW_UP	DARWICHE_PAPILLOMA_RISK_LOW_UP		142	0.386762	1.57837	0.042735	0.132687	0.993	4321	tags=31%, list=14%, signal=36%
KEGG_BASAL_TRANSCRIPTION_FACTORS	KEGG_BASAL_TRANSCRIPTION_FACTORS		33	0.46255	1.57539	0.0366795	0.134193	0.994	11619	tags=61%, list=37%, signal=95%
TONKS_TARGETS_OF_RUNX1_RUNX1T1_FUSION_MONOCYTE_UP	TONKS_TARGETS_OF_RUNX1_RUNX1T1_FUSION_MONOCYTE_UP		200	0.400826	1.57461	0.0357895	0.134622	0.995	7449	tags=46%, list=23%, signal=59%
MACLACHLAN_BRCA1_TARGETS_DN	MACLACHLAN_BRCA1_TARGETS_DN		17	0.561309	1.57358	0.0438247	0.134891	0.995	4352	tags=53%, list=14%, signal=61%
TSENG_IRS1_TARGETS_UP	TSENG_IRS1_TARGETS_UP		105	0.406763	1.57259	0.0272904	0.135234	0.996	7628	tags=45%, list=24%, signal=59%
DEBIASI_APOPTOSIS_BY_REOVIRUS_INFECTION_DN	DEBIASI_APOPTOSIS_BY_REOVIRUS_INFECTION_DN		269	0.367263	1.56933	0.0376238	0.137518	0.997	7114	tags=41%, list=22%, signal=52%
SCHAVOLT_TARGETS_OF_TP53_AND_TP63	SCHAVOLT_TARGETS_OF_TP53_AND_TP63		15	0.590377	1.56739	0.0448065	0.138415	0.997	5694	tags=67%, list=18%, signal=81%
HELLER_HDAC_TARGETS_UP	HELLER_HDAC_TARGETS_UP		311	0.333134	1.56732	0.0104822	0.138274	0.997	7092	tags=37%, list=22%, signal=48%
LEE_LIVER_CANCER_MYC_E2F1_UP	LEE_LIVER_CANCER_MYC_E2F1_UP		56	0.426176	1.56591	0.0292887	0.138463	0.997	1500	tags=23%, list=5%, signal=24%
REACTOME_GAP_JUNCTION_TRAFFICKING_AND_REGULATION	REACTOME_GAP_JUNCTION_TRAFFICKING_AND_REGULATION		48	0.44137	1.5657	0.0375783	0.138455	0.997	6164	tags=42%, list=19%, signal=52%
PID_P53_DOWNSTREAM_PATHWAY	PID_P53_DOWNSTREAM_PATHWAY		135	0.388407	1.56509	0.0209644	0.138789	0.997	7789	tags=46%, list=25%, signal=61%
REACTOME_REGULATION_OF_PTEN_GENE_TRANSCRIPTION	REACTOME_REGULATION_OF_PTEN_GENE_TRANSCRIPTION		60	0.415763	1.56488	0.0350109	0.138776	0.997	9909	tags=52%, list=31%, signal=75%
KIM_WT1_TARGETS_8HR_DN	KIM_WT1_TARGETS_8HR_DN		118	0.349219	1.55982	0.0103093	0.142775	0.997	4314	tags=29%, list=14%, signal=33%
MCBRYAN_PUBERTAL_BREAST_6_7WK_DN	MCBRYAN_PUBERTAL_BREAST_6_7WK_DN		74	0.424029	1.55751	0.039501	0.14436	0.998	1584	tags=23%, list=5%, signal=24%
GARGALOVIC_RESPONSE_TO_OXIDIZED_PHOSPHOLIPIDS_GREEN_DN	GARGALOVIC_RESPONSE_TO_OXIDIZED_PHOSPHOLIPIDS_GREEN_DN		24	0.48748	1.55012	0.0471311	0.149304	0.998	7325	tags=54%, list=23%, signal=70%
DELYS_THYROID_CANCER_UP	DELYS_THYROID_CANCER_UP		438	0.384191	1.54779	0.0455487	0.150516	0.998	6237	tags=39%, list=20%, signal=48%
ISSAEVA_MLL2_TARGETS	ISSAEVA_MLL2_TARGETS		56	0.4393	1.5473	0.0258449	0.150541	0.998	3586	tags=38%, list=11%, signal=42%
BROWNE_HCMV_INFECTION_8HR_DN	BROWNE_HCMV_INFECTION_8HR_DN		46	0.437174	1.54536	0.0394477	0.151384	0.998	4253	tags=33%, list=13%, signal=38%
REACTOME_BASIGIN_INTERACTIONS	REACTOME_BASIGIN_INTERACTIONS		25	0.48973	1.54433	0.045738	0.151426	0.998	6156	tags=56%, list=19%, signal=69%
YAO_TEMPORAL_RESPONSE_TO_PROGESTERONE_CLUSTER_15	YAO_TEMPORAL_RESPONSE_TO_PROGESTERONE_CLUSTER_15		32	0.440212	1.54325	0.0289256	0.152258	0.998	435	tags=22%, list=1%, signal=22%
RASHI_RESPONSE_TO_IONIZING_RADIATION_3	RASHI_RESPONSE_TO_IONIZING_RADIATION_3		45	0.423258	1.54019	0.0289855	0.154405	0.998	7960	tags=53%, list=25%, signal=71%
PID_FRA_PATHWAY	PID_FRA_PATHWAY		37	0.471982	1.53704	0.0473373	0.156172	0.998	5490	tags=43%, list=17%, signal=52%
KEGG_PROGESTERONE_MEDIATED_OOCYTE_MATURATION	KEGG_PROGESTERONE_MEDIATED_OOCYTE_MATURATION		83	0.380181	1.53628	0.0425963	0.156453	0.998	2566	tags=24%, list=8%, signal=26%
WONG_ENDMETRIUM_CANCER_UP	WONG_ENDMETRIUM_CANCER_UP		24	0.489031	1.53312	0.0447154	0.158502	0.998	6149	tags=38%, list=19%, signal=46%
BOYLAN_MULTIPLE_MYELOMA_C_D_UP	BOYLAN_MULTIPLE_MYELOMA_C_D_UP		129	0.35911	1.53137	0.028	0.159254	0.999	7556	tags=41%, list=24%, signal=54%
REACTOME_METABOLISM_OF_CARBOHYDRATES	REACTOME_METABOLISM_OF_CARBOHYDRATES		285	0.351611	1.52365	0.0436508	0.165317	0.999	3254	tags=25%, list=10%, signal=28%
HOLLERN_SQUAMOUS_BREAST_TUMOR	HOLLERN_SQUAMOUS_BREAST_TUMOR		140	0.397287	1.52294	0.0424242	0.165562	0.999	6166	tags=40%, list=19%, signal=49%
PURBEY_TARGETS_OF_CTBP1_NOT_SATB1_UP	PURBEY_TARGETS_OF_CTBP1_NOT_SATB1_UP		287	0.317988	1.51963	0.00400802	0.167633	0.999	7369	tags=37%, list=23%, signal=48%
WIERENGA_STAT5A_TARGETS_GROUP1	WIERENGA_STAT5A_TARGETS_GROUP1		121	0.360456	1.50817	0.0481172	0.176452	0.999	6012	tags=36%, list=19%, signal=44%
COLINA_TARGETS_OF_4EBP1_AND_4EBP2	COLINA_TARGETS_OF_4EBP1_AND_4EBP2		340	0.344769	1.50533	0.0350515	0.17805	0.999	2231	tags=19%, list=7%, signal=20%
LOPES_METHYLATED_IN_COLON_CANCER_DN	LOPES_METHYLATED_IN_COLON_CANCER_DN		28	0.435272	1.50211	0.036961	0.179867	0.999	4843	tags=43%, list=15%, signal=51%
HOFMANN_MYELODYSPLASTIC_SYNDROM_RISK_UP	HOFMANN_MYELODYSPLASTIC_SYNDROM_RISK_UP		23	0.554924	1.50203	0.045738	0.179708	0.999	3974	tags=48%, list=13%, signal=55%
SHETH_LIVER_CANCER_VS_TXNIP_LOSS_PAM3	SHETH_LIVER_CANCER_VS_TXNIP_LOSS_PAM3		73	0.380432	1.48078	0.030426	0.194323	1	5465	tags=33%, list=17%, signal=40%
HERNANDEZ_MITOTIC_ARREST_BY_DOCETAXEL_2_UP	HERNANDEZ_MITOTIC_ARREST_BY_DOCETAXEL_2_UP		61	0.387126	1.4742	0.0378151	0.197655	1	1642	tags=23%, list=5%, signal=24%
YANG_BCL3_TARGETS_UP	YANG_BCL3_TARGETS_UP		314	0.318713	1.46597	0.0438413	0.203185	1	1988	tags=18%, list=6%, signal=19%
GARY_CD5_TARGETS_UP	GARY_CD5_TARGETS_UP		465	0.321672	1.46047	0.0489796	0.207173	1	5292	tags=28%, list=17%, signal=33%
TSUNODA_CISPLATIN_RESISTANCE_DN	TSUNODA_CISPLATIN_RESISTANCE_DN		47	0.402644	1.4602	0.0493359	0.207205	1	5902	tags=38%, list=19%, signal=47%
REACTOME_SIGNALING_BY_NOTCH3	REACTOME_SIGNALING_BY_NOTCH3		49	0.387772	1.45392	0.0444444	0.211932	1	6404	tags=35%, list=20%, signal=43%
PEDERSEN_METASTASIS_BY_ERBB2_ISOFORM_7	PEDERSEN_METASTASIS_BY_ERBB2_ISOFORM_7		388	0.326494	1.45382	0.0490798	0.211784	1	4605	tags=28%, list=15%, signal=32%
DOANE_RESPONSE_TO_ANDROGEN_DN	DOANE_RESPONSE_TO_ANDROGEN_DN		233	0.31497	1.45072	0.035124	0.21415	1	5384	tags=29%, list=17%, signal=34%
KAMMINGA_SENESCENCE	KAMMINGA_SENESCENCE		39	0.373485	1.42731	0.0456432	0.229542	1	5627	tags=41%, list=18%, signal=50%
KATSANOU_ELAVL1_TARGETS_DN	KATSANOU_ELAVL1_TARGETS_DN		143	0.333505	1.41498	0.0404624	0.239682	1	3238	tags=26%, list=10%, signal=29%
GRAESSMANN_APOPTOSIS_BY_SERUM_DEPRIVATION_DN	GRAESSMANN_APOPTOSIS_BY_SERUM_DEPRIVATION_DN		219	0.306592	1.41196	0.0355649	0.241848	1	6549	tags=33%, list=21%, signal=41%
Abbreviations: ES, Enrichment Score; NES, Normalized Enrichment Score; FDR, False Discovery Rate.
