# Supplementary material for: Prognostic value of Glypican family genes in early-stage pancreatic ductal adenocarcinoma after pancreaticoduodenectomy and possible mechanisms
Source: BMC Gastroenterol. 2020 Dec 10;20:415. doi: 10.1186/s12876-020-01560-0 (PMC7731467; doi:10.1186/s12876-020-01560-0)
Supplement: Supplementary file 16 — Additional file 16: Table 16. Gene Set Enrichment Analysis results of c6 enrichment for low Glypican5 expression in The Cancer Genome Atlas database. [file 12876_2020_1560_MOESM16_ESM.xlsx]

## Sheet: Sheet1
Supplementary Table 16 Gene Set Enrichment Analysis results of c6 enrichment for low Glypican5 expression.
NAME	GS<br> follow link to MSigDB	GS DETAILS	SIZE	ES	NES	NOM p-val	FDR q-val	FWER p-val	RANK AT MAX	LEADING EDGE
PRC2_EED_UP.V1_DN	PRC2_EED_UP.V1_DN	Details ...	185	0.587715	2.26142	0	0	0	4263	tags=44%, list=13%, signal=51%
RB_P107_DN.V1_UP	RB_P107_DN.V1_UP	Details ...	138	0.658291	2.25344	0	0	0	3391	tags=54%, list=11%, signal=60%
PRC2_EZH2_UP.V1_DN	PRC2_EZH2_UP.V1_DN	Details ...	184	0.484313	2.08224	0	0.00164235	0.007	1601	tags=26%, list=5%, signal=27%
CSR_LATE_UP.V1_UP	CSR_LATE_UP.V1_UP	Details ...	160	0.609661	2.04589	0.00189394	0.00346703	0.016	6318	tags=59%, list=20%, signal=74%
RPS14_DN.V1_DN	RPS14_DN.V1_DN	Details ...	182	0.487653	1.85539	0.00380952	0.0283592	0.116	2780	tags=34%, list=9%, signal=37%
RB_DN.V1_UP	RB_DN.V1_UP	Details ...	136	0.464156	1.84851	0.00769231	0.0251011	0.123	5779	tags=43%, list=18%, signal=52%
E2F1_UP.V1_UP	E2F1_UP.V1_UP	Details ...	181	0.471175	1.80829	0.0130597	0.0333357	0.168	4254	tags=36%, list=13%, signal=41%
MEL18_DN.V1_UP	MEL18_DN.V1_UP	Details ...	139	0.483678	1.77027	0.0118577	0.0407933	0.207	5764	tags=47%, list=18%, signal=57%
CORDENONSI_YAP_CONSERVED_SIGNATURE	CORDENONSI_YAP_CONSERVED_SIGNATURE	Details ...	53	0.541215	1.75953	0.0152672	0.0419292	0.231	2703	tags=32%, list=9%, signal=35%
BMI1_DN.V1_UP	BMI1_DN.V1_UP	Details ...	142	0.473748	1.75597	0.00963391	0.0386295	0.237	4997	tags=41%, list=16%, signal=48%
HOXA9_DN.V1_DN	HOXA9_DN.V1_DN	Details ...	186	0.417709	1.71747	0.0110906	0.0499068	0.295	5163	tags=35%, list=16%, signal=41%
GCNP_SHH_UP_EARLY.V1_UP	GCNP_SHH_UP_EARLY.V1_UP	Details ...	161	0.437808	1.69784	0.0153846	0.0547869	0.326	4558	tags=32%, list=14%, signal=37%
YAP1_UP	YAP1_UP	Details ...	44	0.492595	1.67342	0.0263692	0.0621814	0.367	7249	tags=45%, list=23%, signal=59%
BMI1_DN_MEL18_DN.V1_UP	BMI1_DN_MEL18_DN.V1_UP	Details ...	141	0.467787	1.6665	0.0313112	0.0617173	0.38	5744	tags=43%, list=18%, signal=53%
GCNP_SHH_UP_LATE.V1_DN	GCNP_SHH_UP_LATE.V1_DN	Details ...	175	0.388889	1.63566	0.0140562	0.0740739	0.439	4358	tags=29%, list=14%, signal=33%
SRC_UP.V1_DN	SRC_UP.V1_DN	Details ...	161	0.35062	1.59903	0.0056926	0.0888594	0.498	2891	tags=21%, list=9%, signal=23%
RB_P130_DN.V1_UP	RB_P130_DN.V1_UP	Details ...	126	0.401903	1.58409	0.0351562	0.0927987	0.523	4789	tags=35%, list=15%, signal=41%
BCAT_BILD_ET_AL_UP	BCAT_BILD_ET_AL_UP	Details ...	44	0.471151	1.54002	0.0413386	0.115215	0.627	5303	tags=41%, list=17%, signal=49%
E2F3_UP.V1_DN	E2F3_UP.V1_DN	Details ...	150	0.333449	1.52556	0.0115385	0.120782	0.647	8909	tags=42%, list=28%, signal=58%
ATF2_UP.V1_UP	ATF2_UP.V1_UP		173	0.341456	1.52028	0.0176125	0.119462	0.659	4813	tags=29%, list=15%, signal=35%
ESC_V6.5_UP_EARLY.V1_DN	ESC_V6.5_UP_EARLY.V1_DN		167	0.375067	1.51621	0.0439122	0.117199	0.665	5681	tags=37%, list=18%, signal=45%
MTOR_UP.V1_UP	MTOR_UP.V1_UP		161	0.36929	1.50349	0.0475285	0.121746	0.683	5183	tags=29%, list=16%, signal=35%
BCAT_GDS748_DN	BCAT_GDS748_DN		41	0.39332	1.48061	0.0366089	0.134458	0.718	6115	tags=44%, list=19%, signal=54%
E2F3_UP.V1_UP	E2F3_UP.V1_UP		184	0.328061	1.45488	0.0444444	0.152023	0.758	6012	tags=36%, list=19%, signal=44%
PTEN_DN.V2_DN	PTEN_DN.V2_DN		136	0.311542	1.44307	0.0203252	0.157073	0.774	3567	tags=24%, list=11%, signal=26%
ESC_V6.5_UP_LATE.V1_DN	ESC_V6.5_UP_LATE.V1_DN		182	0.317166	1.43129	0.0251451	0.157291	0.784	4141	tags=26%, list=13%, signal=30%
ESC_J1_UP_EARLY.V1_DN	ESC_J1_UP_EARLY.V1_DN		170	0.324057	1.42853	0.0363636	0.154079	0.788	3633	tags=24%, list=11%, signal=26%
MYC_UP.V1_DN	MYC_UP.V1_DN		165	0.311084	1.37984	0.0458891	0.160982	0.857	5801	tags=27%, list=18%, signal=33%
Abbreviations: ES, Enrichment Score; NES, Normalized Enrichment Score; FDR, False Discovery Rate.
